# Supplementary material for: Crystal structure of 5,11-di­hydro­pyrido[2,3-b][1,4]benzodiazepin-6-one
Source: Acta Crystallogr E Crystallogr Commun. 2015 Apr 11;71(Pt 5):o304–5. doi: 10.1107/S2056989015006817 (PMC4420050; doi:10.1107/S2056989015006817)
Supplement: Supplementary file 1 [file e-71-0o304-sup1.cif]

##############################################################################
#                                                                            #
# This CIF contains the data in a paper accepted for publication in          #
# Acta Crystallographica Section E. It conforms to the requirements of       #
# Notes for Authors for Acta Crystallographica Section E, and has been       #
# peer reviewed under the auspices of the IUCr Commission on Journals.       #
#                                                                            #
# Full details of the Crystallographic Information File format               #
# are given in the paper "The Crystallographic Information File (CIF):       #
# a New Standard Archive File for Crystallography" by S. R. Hall, F. H.      #
# Allen and I. D. Brown [Acta Cryst. (1991), A47, 655-685].                  #
#                                                                            #
# The current version of the core CIF dictionary is obtainable from          #
# ftp://ftp.iucr.org/pub/cif_core.dic.                                       #
#                                                                            #
# Software is freely available for graphical display of the structure(s)     #
# in this CIF. For information consult the CIF software page                 #
# http://www.iucr.org/resources/cif/software.                                #
#                                                                            #
# This file may be used for bona fide research purposes within the           #
# scientific community so long as proper attribution is given to the journal # 
# article from which it was obtained.                                        #
#                                                                            #
##############################################################################
data_I
_audit_creation_method
;
Olex2 1.2
(compiled 2014.06.27 svn.r2953 for OlexSys, GUI svn.r4855)
;
_journal_date_recd_electronic     2015-04-02
_journal_date_accepted     2015-04-04
_journal_name_full     'Acta Crystallographica, Section E'
_journal_year     2015
_journal_volume     71
_journal_issue      5
_journal_page_first     o304
_journal_page_last     o305
_journal_paper_category     HO
_journal_paper_doi     10.1107/S2056989015006817
_journal_coeditor_code     HB7396
_publ_contact_author_name     'Professor D. P. Zlotos'
_publ_contact_author_address
;
The German University in Cairo
Department of Pharmaceutical Chemistry
New Cairo City
11835 Cairo
Egypt
;
_publ_contact_author_email     darius.zlotos@guc.edu.eg
_publ_contact_author_phone     '0020 2 27581041'
_publ_section_title
;
Crystal structure of 5,11-dihydropyrido[2,3-<i>b</i>][1,4]benzodiazepin-6-one
;
loop_
    _publ_author_name
    _publ_author_address
    'Noura M. Riad'
;
The German University in Cairo
Department of Pharmaceutical Chemistry
New Cairo City
11835 Cairo
Egypt
;
    'Darius P. Zlotos'
;
The German University in Cairo
Department of Pharmaceutical Chemistry
New Cairo City
11835 Cairo
Egypt
;
    'Ulrike Holzgrabe'
;
Institute of Pharmacy and Food Chemistry
Wuerzburg University
97074 Wuerzburg
Germany
;
_database_code_depnum_ccdc_archive     'CCDC 1024195'
_chemical_name_systematic
;
5,11-Dihydropyrido[2,3-<i>b</i>][1,4]benzodiazepin-6-one
;
_chemical_name_common     ?
_chemical_formula_moiety     'C12 H9 N3 O'
_chemical_formula_sum     'C12 H9 N3 O'
_chemical_formula_iupac     'C12 H9 N3 O'
_chemical_formula_weight     211.22
_chemical_melting_point     ?
_shelx_space_group_comment
;
The symmetry employed for this shelxl refinement is uniquely defined
by the following loop, which should always be used as a source of
symmetry information in preference to the above space-group names.
They are only intended as comments.
;
_space_group_crystal_system     triclinic
_space_group_name_H-M_alt     'P -1'
_space_group_name_Hall     '-P 1'
loop_
    _space_group_symop_operation_xyz
    'x, y, z'
    '-x, -y, -z'
_cell_length_a     3.7598(5)
_cell_length_b     10.2467(14)
_cell_length_c     12.8768(17)
_cell_angle_alpha     104.628(6)
_cell_angle_beta     96.616(5)
_cell_angle_gamma     98.009(4)
_cell_volume     469.43(11)
_cell_formula_units_Z     2
_cell_measurement_reflns_used     1512
_cell_measurement_theta_min     2.28
_cell_measurement_theta_max     26.15
_cell_measurement_temperature     100
_exptl_crystal_description     plate
_exptl_crystal_colour     colourless
_exptl_crystal_size_max     0.353
_exptl_crystal_size_mid     0.258
_exptl_crystal_size_min     0.06
_exptl_crystal_density_diffrn     1.494
_exptl_crystal_density_meas     ?
_exptl_crystal_density_method     ?
_exptl_crystal_F_000     220
_exptl_absorpt_coefficient_mu     0.100
_exptl_absorpt_correction_type     multi-scan
_exptl_absorpt_process_details
;
(SADABS; Bruker, 2013)
;
_shelx_estimated_absorpt_T_min     0.966
_shelx_estimated_absorpt_T_max     0.994
_exptl_absorpt_correction_T_min     0.8979
_exptl_absorpt_correction_T_max     0.9586
_exptl_special_details
;
Absorption correctiuon:
SADABS-2012/1 (Bruker,2012) was used for absorption correction.
wR2(int) was 0.0475 before and 0.0419 after correction.
The Ratio of minimum to maximum transmission is 0.9367.
The \l/2 correction factor is 0.0015.
;
_diffrn_ambient_temperature     100
_diffrn_radiation_type     MoK\a
_diffrn_radiation_wavelength     0.71073
_diffrn_measurement_device_type     'Bruker APEXII CCD'
_diffrn_measurement_method     '\f and \w scans'
_diffrn_detector_area_resol_mean     ?
_diffrn_reflns_number     6425
_diffrn_reflns_av_R_equivalents     0.0346
_diffrn_reflns_theta_min     1.655
_diffrn_reflns_theta_max     26.793
_diffrn_reflns_theta_full     26.000
_diffrn_measured_fraction_theta_max     0.997
_diffrn_measured_fraction_theta_full     0.998
_diffrn_reflns_limit_h_min     -4
_diffrn_reflns_limit_h_max     4
_diffrn_reflns_limit_k_min     -12
_diffrn_reflns_limit_k_max     12
_diffrn_reflns_limit_l_min     -16
_diffrn_reflns_limit_l_max     16
_diffrn_standards_number     0
_refine_special_details     ?
_reflns_number_total     2000
_reflns_number_gt     1467
_reflns_threshold_expression     'I>2\s(I)'
_refine_ls_structure_factor_coef     Fsqd
_refine_ls_matrix_type     full
_refine_ls_R_factor_all     0.0656
_refine_ls_R_factor_gt     0.0409
_refine_ls_wR_factor_gt     0.0870
_refine_ls_wR_factor_ref     0.1095
_refine_ls_goodness_of_fit_ref     1.063
_refine_ls_restrained_S_all     1.063
_refine_ls_number_reflns     2000
_refine_ls_number_parameters     153
_refine_ls_number_restraints     0
_refine_ls_hydrogen_treatment     mixed
_refine_ls_weighting_scheme     calc
_refine_ls_weighting_details
              'w=1/[\s^2^(Fo^2^)+(0.0437P)^2^+0.2092P] where P=(Fo^2^+2Fc^2^)/3'
_atom_sites_solution_hydrogens     mixed
_atom_sites_solution_primary     iterative
_atom_sites_solution_secondary     ?
_refine_ls_shift/su_max     0.000
_refine_ls_shift/su_mean     0.000
_refine_diff_density_max     0.227
_refine_diff_density_min     -0.219
_refine_ls_extinction_method     none
_refine_ls_extinction_coef     .
loop_
    _atom_type_symbol
    _atom_type_description
    _atom_type_scat_dispersion_real
    _atom_type_scat_dispersion_imag
    _atom_type_scat_source
    'C' 'C' 0.0033 0.0016
                         'International Tables Vol C Tables 4.2.6.8 and 6.1.1.4'
    'H' 'H' 0.0000 0.0000
                         'International Tables Vol C Tables 4.2.6.8 and 6.1.1.4'
    'N' 'N' 0.0061 0.0033
                         'International Tables Vol C Tables 4.2.6.8 and 6.1.1.4'
    'O' 'O' 0.0106 0.0060
                         'International Tables Vol C Tables 4.2.6.8 and 6.1.1.4'
_computing_data_collection
;
APEX2  (Bruker, 2013)
;
_computing_cell_refinement
;
SAINT  (Bruker, 2013)
;
_computing_data_reduction
;
SAINT (Bruker, 2013)
;
_computing_structure_solution
;
olex2.solve (Bourhis <i>et al.</i>,  2015)
;
_computing_structure_refinement
;
SHELXL97 (Sheldrick, 2008)
;
_computing_molecular_graphics
;
OLEX2 (Dolomanov <i>et al.</i>,  2009)
;
_computing_publication_material
;
OLEX2 (Dolomanov <i>et al.</i>,  2009), Mercury
(Macrae <i>et al.</i>, 2006) and  <i>enCIFer</i>  (Allen <i>et
al.</i>, 2004)
;
loop_
    _atom_site_type_symbol
    _atom_site_label
    _atom_site_fract_x
    _atom_site_fract_y
    _atom_site_fract_z
    _atom_site_U_iso_or_equiv
    _atom_site_adp_type
    _atom_site_calc_flag
    _atom_site_occupancy
    _atom_site_disorder_assembly
    _atom_site_disorder_group
    O O1 0.3371(4) 0.33046(14) 0.49729(10) 0.0196(3) Uani d 1 . .
    N N3 0.4460(4) 0.42582(15) 0.83790(13) 0.0152(4) Uani d 1 . .
    N N1 0.3852(4) 0.64248(15) 0.93418(12) 0.0157(4) Uani d 1 . .
    N N2 0.3945(4) 0.51349(17) 0.63963(13) 0.0163(4) Uani d 1 . .
    C C4 0.3379(5) 0.59565(19) 0.74023(14) 0.0143(4) Uani d 1 . .
    C C12 0.3836(5) 0.55643(19) 0.83732(14) 0.0133(4) Uani d 1 . .
    C C1 0.3340(5) 0.7706(2) 0.93750(16) 0.0174(4) Uani d 1 . .
    H H1 0.3431 0.8320 1.0051 0.021 Uiso calc 1 . .
    C C10 0.0818(5) 0.20571(19) 0.81375(15) 0.0148(4) Uani d 1 . .
    H H10 0.1291 0.2203 0.8887 0.018 Uiso calc 1 . .
    C C3 0.2728(5) 0.72576(19) 0.74596(15) 0.0168(4) Uani d 1 . .
    H H3A 0.2314 0.7535 0.6829 0.020 Uiso calc 1 . .
    C C6 0.1477(5) 0.28402(18) 0.65494(14) 0.0137(4) Uani d 1 . .
    C C7 -0.0602(5) 0.15952(19) 0.59213(15) 0.0162(4) Uani d 1 . .
    H H7 -0.1071 0.1434 0.5171 0.019 Uiso calc 1 . .
    C C11 0.2231(5) 0.30746(18) 0.76774(14) 0.0130(4) Uani d 1 . .
    C C5 0.2998(5) 0.37759(19) 0.59331(14) 0.0150(4) Uani d 1 . .
    C C2 0.2691(5) 0.81567(19) 0.84655(15) 0.0170(4) Uani d 1 . .
    H H2A 0.2239 0.9039 0.8521 0.020 Uiso calc 1 . .
    C C8 -0.1979(5) 0.0597(2) 0.63858(16) 0.0177(4) Uani d 1 . .
    H H8 -0.3366 -0.0226 0.5956 0.021 Uiso calc 1 . .
    C C9 -0.1254(5) 0.08462(19) 0.75055(15) 0.0168(4) Uani d 1 . .
    H H9 -0.2180 0.0187 0.7831 0.020 Uiso calc 1 . .
    H H3 0.497(6) 0.419(2) 0.9087(19) 0.027(6) Uiso d 1 . .
    H H2 0.467(6) 0.557(2) 0.5943(19) 0.031(7) Uiso d 1 . .
loop_
    _atom_site_aniso_label
    _atom_site_aniso_U_11
    _atom_site_aniso_U_22
    _atom_site_aniso_U_33
    _atom_site_aniso_U_12
    _atom_site_aniso_U_13
    _atom_site_aniso_U_23
    O1 0.0270(8) 0.0201(7) 0.0118(7) 0.0026(6) 0.0058(6) 0.0042(6)
    N3 0.0192(9) 0.0143(8) 0.0113(8) 0.0023(7) -0.0008(7) 0.0036(7)
    N1 0.0174(8) 0.0157(8) 0.0137(8) 0.0016(7) 0.0032(6) 0.0039(7)
    N2 0.0212(9) 0.0165(9) 0.0122(8) 0.0010(7) 0.0043(7) 0.0062(7)
    C4 0.0119(9) 0.0174(10) 0.0125(9) -0.0007(8) 0.0012(7) 0.0041(8)
    C12 0.0101(9) 0.0155(10) 0.0143(9) -0.0002(7) 0.0015(7) 0.0053(8)
    C1 0.0159(10) 0.0178(10) 0.0173(10) 0.0024(8) 0.0046(8) 0.0018(8)
    C10 0.0158(9) 0.0184(10) 0.0128(9) 0.0052(8) 0.0031(7) 0.0072(8)
    C3 0.0153(10) 0.0203(10) 0.0166(10) 0.0021(8) 0.0011(8) 0.0097(8)
    C6 0.0117(9) 0.0151(10) 0.0154(9) 0.0038(8) 0.0046(7) 0.0043(8)
    C7 0.0150(10) 0.0192(10) 0.0145(9) 0.0047(8) 0.0005(7) 0.0044(8)
    C11 0.0105(9) 0.0148(9) 0.0139(9) 0.0040(7) 0.0027(7) 0.0032(8)
    C5 0.0135(9) 0.0193(10) 0.0127(9) 0.0029(8) 0.0013(7) 0.0056(8)
    C2 0.0160(10) 0.0163(10) 0.0209(10) 0.0047(8) 0.0045(8) 0.0071(9)
    C8 0.0139(10) 0.0151(10) 0.0215(10) 0.0012(8) 0.0004(8) 0.0024(8)
    C9 0.0135(9) 0.0175(10) 0.0229(11) 0.0039(8) 0.0054(8) 0.0102(9)
_geom_special_details
;
All e.s.d.'s (except the e.s.d. in the dihedral angle between two l.s. planes)
are estimated using the full covariance matrix. The cell e.s.d.'s are taken
into account individually in the estimation of e.s.d.'s in distances, angles
and torsion angles; correlations between e.s.d.'s in cell parameters are only
used when they are defined by crystal symmetry. An approximate (isotropic)
treatment of cell e.s.d.'s is used for estimating e.s.d.'s involving l.s.
planes.
;
loop_
    _geom_bond_atom_site_label_1
    _geom_bond_atom_site_label_2
    _geom_bond_site_symmetry_2
    _geom_bond_distance
    _geom_bond_publ_flag
    O1 C5 . 1.240(2) ?
    N3 C12 . 1.392(2) ?
    N3 C11 . 1.406(2) ?
    N3 H3 . 0.93(2) ?
    N1 C12 . 1.332(2) ?
    N1 C1 . 1.344(2) ?
    N2 C4 . 1.412(2) ?
    N2 C5 . 1.347(2) ?
    N2 H2 . 0.87(3) ?
    C4 C12 . 1.406(3) ?
    C4 C3 . 1.374(3) ?
    C1 H1 . 0.9300 ?
    C1 C2 . 1.372(3) ?
    C10 H10 . 0.9300 ?
    C10 C11 . 1.396(3) ?
    C10 C9 . 1.372(3) ?
    C3 H3A . 0.9300 ?
    C3 C2 . 1.390(3) ?
    C6 C7 . 1.396(3) ?
    C6 C11 . 1.399(2) ?
    C6 C5 . 1.487(3) ?
    C7 H7 . 0.9300 ?
    C7 C8 . 1.380(3) ?
    C2 H2A . 0.9300 ?
    C8 H8 . 0.9300 ?
    C8 C9 . 1.387(3) ?
    C9 H9 . 0.9300 ?
loop_
    _geom_angle_atom_site_label_1
    _geom_angle_atom_site_label_2
    _geom_angle_atom_site_label_3
    _geom_angle_site_symmetry_1
    _geom_angle_site_symmetry_3
    _geom_angle
    _geom_angle_publ_flag
    C12 N3 C11 . . 121.58(15) ?
    C12 N3 H3 . . 110.9(13) ?
    C11 N3 H3 . . 112.7(13) ?
    C12 N1 C1 . . 117.87(16) ?
    C4 N2 H2 . . 115.9(15) ?
    C5 N2 C4 . . 130.98(17) ?
    C5 N2 H2 . . 112.2(15) ?
    C12 C4 N2 . . 123.05(17) ?
    C3 C4 N2 . . 118.46(17) ?
    C3 C4 C12 . . 118.12(17) ?
    N3 C12 C4 . . 121.47(16) ?
    N1 C12 N3 . . 115.93(16) ?
    N1 C12 C4 . . 122.55(17) ?
    N1 C1 H1 . . 118.2 ?
    N1 C1 C2 . . 123.52(18) ?
    C2 C1 H1 . . 118.2 ?
    C11 C10 H10 . . 119.4 ?
    C9 C10 H10 . . 119.4 ?
    C9 C10 C11 . . 121.27(17) ?
    C4 C3 H3A . . 120.2 ?
    C4 C3 C2 . . 119.64(17) ?
    C2 C3 H3A . . 120.2 ?
    C7 C6 C11 . . 119.17(17) ?
    C7 C6 C5 . . 115.70(16) ?
    C11 C6 C5 . . 124.91(17) ?
    C6 C7 H7 . . 119.2 ?
    C8 C7 C6 . . 121.68(18) ?
    C8 C7 H7 . . 119.2 ?
    C10 C11 N3 . . 117.55(16) ?
    C10 C11 C6 . . 118.58(17) ?
    C6 C11 N3 . . 123.83(17) ?
    O1 C5 N2 . . 119.17(17) ?
    O1 C5 C6 . . 119.73(17) ?
    N2 C5 C6 . . 121.09(16) ?
    C1 C2 C3 . . 118.16(18) ?
    C1 C2 H2A . . 120.9 ?
    C3 C2 H2A . . 120.9 ?
    C7 C8 H8 . . 120.7 ?
    C7 C8 C9 . . 118.69(18) ?
    C9 C8 H8 . . 120.7 ?
    C10 C9 C8 . . 120.60(18) ?
    C10 C9 H9 . . 119.7 ?
    C8 C9 H9 . . 119.7 ?
loop_
    _geom_torsion_atom_site_label_1
    _geom_torsion_atom_site_label_2
    _geom_torsion_atom_site_label_3
    _geom_torsion_atom_site_label_4
    _geom_torsion_site_symmetry_1
    _geom_torsion_site_symmetry_2
    _geom_torsion_site_symmetry_3
    _geom_torsion_site_symmetry_4
    _geom_torsion
    _geom_torsion_publ_flag
    N1 C1 C2 C3 . . . . -3.0(3) ?
    N2 C4 C12 N3 . . . . -7.9(3) ?
    N2 C4 C12 N1 . . . . 169.29(18) ?
    N2 C4 C3 C2 . . . . -170.60(17) ?
    C4 N2 C5 O1 . . . . 170.53(18) ?
    C4 N2 C5 C6 . . . . -8.7(3) ?
    C4 C3 C2 C1 . . . . 0.4(3) ?
    C12 N3 C11 C10 . . . . -129.09(19) ?
    C12 N3 C11 C6 . . . . 53.5(2) ?
    C12 N1 C1 C2 . . . . 2.1(3) ?
    C12 C4 C3 C2 . . . . 2.7(3) ?
    C1 N1 C12 N3 . . . . 178.56(16) ?
    C1 N1 C12 C4 . . . . 1.3(3) ?
    C3 C4 C12 N3 . . . . 179.21(17) ?
    C3 C4 C12 N1 . . . . -3.6(3) ?
    C6 C7 C8 C9 . . . . -0.2(3) ?
    C7 C6 C11 N3 . . . . 176.35(17) ?
    C7 C6 C11 C10 . . . . -1.0(3) ?
    C7 C6 C5 O1 . . . . -22.0(3) ?
    C7 C6 C5 N2 . . . . 157.23(17) ?
    C7 C8 C9 C10 . . . . -0.5(3) ?
    C11 N3 C12 N1 . . . . 132.19(18) ?
    C11 N3 C12 C4 . . . . -50.5(2) ?
    C11 C10 C9 C8 . . . . 0.5(3) ?
    C11 C6 C7 C8 . . . . 1.0(3) ?
    C11 C6 C5 O1 . . . . 152.47(18) ?
    C11 C6 C5 N2 . . . . -28.3(3) ?
    C5 N2 C4 C12 . . . . 42.4(3) ?
    C5 N2 C4 C3 . . . . -144.7(2) ?
    C5 C6 C7 C8 . . . . 175.82(17) ?
    C5 C6 C11 N3 . . . . 2.0(3) ?
    C5 C6 C11 C10 . . . . -175.34(17) ?
    C9 C10 C11 N3 . . . . -177.23(16) ?
    C9 C10 C11 C6 . . . . 0.3(3) ?
loop_
    _geom_hbond_atom_site_label_D
    _geom_hbond_atom_site_label_H
    _geom_hbond_atom_site_label_A
    _geom_hbond_site_symmetry_A
    _geom_hbond_distance_DH
    _geom_hbond_distance_HA
    _geom_hbond_distance_DA
    _geom_hbond_angle_DHA
    N2 H2 O1 2_666 0.87(2) 1.98(2) 2.840(2) 175(2)
    N3 H3 N1 2_667 0.93(2) 2.28(2) 3.200(2) 168.7(19)
_shelx_hkl_file
;
   1  -1   0  185.48    1.89
   1  -1   0  184.42    2.33
   1  -1   0  185.76    2.34
   1  -1   0  187.48    1.67
  -1   1   0  188.15    2.33
  -1   1   0  183.89    2.31
   2  -2   0    0.44    0.33
  -2   2   0    0.49    0.30
   3  -3   0   14.26    1.04
  -3   3   0   12.41    0.95
   4  -4   0    3.01    0.79
  -4   4   0    3.81    0.79
  -4   5   0    0.12    0.44
   4  -5   0   -0.31    0.50
  -3   4   0    6.69    0.82
   3  -4   0    6.91    0.85
  -2   3   0  112.57    2.18
   2  -3   0  108.81    2.20
  -1   2   0  285.93    3.31
  -1   2   0  286.44    3.33
  -1   2   0  283.46    2.95
   1  -2   0  290.13    3.30
   1  -2   0  290.65    3.59
   1  -2   0  282.05    3.36
   1  -2   0  288.43    2.96
   1  -2   0  284.47    2.82
   1   0   0   67.20    0.94
   1   0   0   65.76    1.18
   1   0   0   65.47    1.14
  -1   0   0   67.97    1.14
   2  -1   0    8.33    0.66
   2  -1   0    7.70    0.34
   2  -1   0    7.95    0.38
  -2   1   0    8.19    0.64
  -2   1   0    7.96    0.31
   3  -2   0    0.36    0.42
  -3   2   0    0.37    0.39
   4  -3   0    2.30    0.71
  -4   3   0    2.49    0.69
  -4   6   0    7.06    1.04
   4  -6   0    9.12    1.22
  -3   5   0   38.78    1.58
   3  -5   0   36.19    1.60
  -2   4   0   34.22    0.70
  -2   4   0   32.87    1.21
   2  -4   0   33.10    0.68
   2  -4   0   34.44    0.72
   2  -4   0   33.22    1.23
  -1   3   0   66.27    1.33
  -1   3   0   62.89    1.42
  -1   3   0   65.09    1.11
   1  -3   0   64.94    1.31
   1  -3   0   65.21    1.42
   1  -3   0   66.66    1.12
   1  -3   0   67.13    1.34
   1  -3   0   65.78    1.29
   1  -3   0   65.17    1.06
   0   2   0   50.21    0.74
   0   2   0   49.76    0.94
   0   2   0   49.59    0.97
   0   2   0   49.61    0.92
   0  -2   0   49.70    0.93
   0  -2   0   50.25    0.94
   0  -2   0   49.34    0.73
   0  -2   0   49.99    0.98
   1   1   0  419.82    4.57
   1   1   0  418.35    4.26
   1   1   0  425.09    4.40
   1   1   0  420.08    4.35
  -1  -1   0  420.13    4.25
  -1  -1   0  413.70    4.41
  -1  -1   0  409.84    4.33
   2   0   0   46.74    1.02
   2   0   0   46.19    0.94
   2   0   0   45.33    1.29
  -2   0   0   47.87    0.89
  -2   0   0   45.75    1.32
   3  -1   0   12.04    1.02
   3  -1   0   12.28    0.52
  -3   1   0   12.12    0.92
  -3   1   0   12.27    0.42
   4  -2   0    2.68    0.76
  -4   2   0    2.10    0.64
  -4   7   0    5.50    0.96
   4  -7   0    4.73    0.94
   3  -6   0   12.74    1.16
  -2   5   0   23.93    1.08
  -2   5   0   25.48    0.74
   2  -5   0   24.38    0.72
   2  -5   0   24.55    0.77
   2  -5   0   24.05    1.10
  -1   4   0   48.12    1.21
  -1   4   0   46.88    1.09
  -1   4   0   47.61    1.33
   1  -4   0   46.78    1.17
   1  -4   0   48.22    1.17
   1  -4   0   48.31    1.30
   1  -4   0   46.55    1.16
   1  -4   0   45.10    1.05
   1  -4   0   46.90    1.13
   0   3   0    4.15    0.28
   0   3   0    4.15    0.41
   0   3   0    4.22    0.40
   0   3   0    3.48    0.37
   0  -3   0    3.59    0.37
   0  -3   0    3.52    0.27
   0  -3   0    3.41    0.38
   0  -3   0    3.35    0.37
   1   2   0    3.03    0.40
   1   2   0    3.61    0.39
   1   2   0    3.53    0.39
   1   2   0    3.32    0.30
   1   2   0    2.51    0.34
  -1  -2   0    3.12    0.29
  -1  -2   0    2.85    0.37
   2   1   0   23.86    0.84
   2   1   0   23.02    0.92
   2   1   0   23.23    0.78
  -2  -1   0   22.30    0.97
   3   0   0   11.75    0.65
   3   0   0   11.33    0.59
   3   0   0    9.34    0.89
  -3   0   0   10.99    0.51
  -3   0   0   12.91    0.97
   4  -1   0   -0.51    0.52
  -4   1   0   -0.11    0.45
  -4   8   0   11.90    1.36
   4  -8   0   11.11    1.35
  -3   7   0    4.35    0.78
   3  -7   0    3.14    0.69
  -2   6   0   -0.08    0.17
  -2   6   0    0.20    0.30
   2  -6   0    0.14    0.24
   2  -6   0    0.40    0.34
  -1   5   0   60.59    1.61
  -1   5   0   61.91    1.43
  -1   5   0   63.84    1.52
   1  -5   0   62.87    1.40
   1  -5   0   63.68    1.49
   1  -5   0   61.91    1.43
   0   4   0    2.35    0.27
   0   4   0    2.31    0.39
   0   4   0    2.51    0.41
   0   4   0    2.82    0.42
   0  -4   0    2.02    0.41
   0  -4   0    2.32    0.41
   0  -4   0    2.47    0.27
   0  -4   0    2.30    0.36
   1   3   0    4.83    0.56
   1   3   0    4.00    0.49
   1   3   0    4.23    0.45
   1   3   0    4.78    0.37
   1   3   0    5.72    0.56
   1   3   0    5.01    0.37
  -1  -3   0    4.89    0.34
  -1  -3   0    3.58    0.47
   2   2   0   66.73    1.49
  -2  -2   0   63.67    1.46
  -2  -2   0   67.10    1.69
   3   1   0   13.87    1.00
  -3  -1   0   16.22    0.71
  -3  -1   0   15.22    1.05
   4   0   0    7.98    1.08
  -4   0   0    7.40    1.05
  -3   8   0   13.53    1.27
   3  -8   0   14.14    1.35
  -2   7   0    0.67    0.41
   2  -7   0    1.33    0.45
   2  -7   0    1.37    0.34
  -1   6   0    4.39    0.62
  -1   6   0    3.61    0.51
   1  -6   0    3.91    0.50
   1  -6   0    4.71    0.58
   1  -6   0    3.20    0.49
   0   5   0    0.77    0.37
   0   5   0    1.14    0.25
   0  -5   0    0.75    0.38
   0  -5   0    1.77    0.45
   1   4   0   14.52    0.85
   1   4   0   14.37    0.53
  -1  -4   0   13.73    0.81
  -1  -4   0   13.89    0.50
   2   3   0    0.85    0.31
   2   3   0    0.85    0.39
  -2  -3   0    1.21    0.34
   3   2   0    9.35    0.89
  -3  -2   0    9.77    0.97
  -3  -2   0   10.68    0.69
   4   1   0    8.44    1.05
  -4  -1   0    8.98    1.14
  -3   9   0    1.62    0.61
   3  -9   0    1.05    0.56
  -2   8   0    0.39    0.39
   2  -8   0    0.12    0.35
   2  -8   0    0.30    0.31
  -1   7   0    1.67    0.48
  -1   7   0    1.84    0.45
   1  -7   0    1.50    0.45
   1  -7   0    1.79    0.45
   1  -7   0    1.76    0.37
   0   6   0   -0.04    0.31
   0   6   0    0.14    0.20
   0  -6   0    0.63    0.21
   0  -6   0    0.84    0.37
   0  -6   0   -0.03    0.32
   1   5   0    6.22    0.70
  -1  -5   0    6.67    0.37
  -1  -5   0    7.73    0.75
   2   4   0   10.54    0.64
   2   4   0    8.72    0.89
   2   4   0    9.58    0.61
  -2  -4   0    9.62    0.55
  -2  -4   0   10.83    0.80
   3   3   0    4.97    0.82
   3   3   0    6.62    0.76
  -3  -3   0    6.61    0.68
   4   2   0    2.11    0.67
   4   2   0    1.28    0.67
  -4  -2   0    1.40    0.72
  -3  10   0    0.00    0.46
   3 -10   0   -0.80    0.40
  -2   9   0    8.51    0.99
  -2   9   0    7.89    1.03
   2  -9   0    7.91    0.93
   2  -9   0    7.95    0.80
  -1   8   0    1.11    0.43
  -1   8   0    0.15    0.37
   1  -8   0    0.59    0.39
   1  -8   0    0.44    0.31
   0   7   0    2.29    0.53
   0   7   0    2.16    0.34
   0  -7   0    1.82    0.50
   0  -7   0    2.37    0.33
   1   6   0    4.21    0.65
   1   6   0    3.90    0.35
  -1  -6   0    5.27    0.71
  -1  -6   0    4.42    0.34
   2   5   0    1.05    0.47
   2   5   0    1.17    0.32
   2   5   0    0.97    0.33
  -2  -5   0    1.03    0.46
  -2  -5   0    0.86    0.23
   3   4   0    0.12    0.44
   3   4   0    0.46    0.39
   3   4   0   -0.33    0.34
  -3  -4   0    0.24    0.34
   4   3   0    1.13    0.69
   4   3   0    0.73    0.58
  -2  10   0    1.91    0.67
  -2  10   0    1.37    0.52
   2 -10   0    0.98    0.50
   2 -10   0    2.29    0.53
  -1   9   0    9.89    0.96
  -1   9   0    9.40    1.08
   1  -9   0   10.38    0.77
   1  -9   0   11.51    1.06
   0   8   0   15.17    1.12
   0  -8   0   13.14    0.62
   0  -8   0   13.81    0.68
   0  -8   0   15.06    1.06
   1   7   0    1.10    0.25
   1   7   0    1.56    0.54
  -1  -7   0    0.99    0.22
  -1  -7   0    1.05    0.49
   2   6   0    0.29    0.44
   2   6   0    0.13    0.26
  -2  -6   0   -0.05    0.38
   3   5   0    0.35    0.51
   3   5   0    0.10    0.38
   3   5   0    0.37    0.41
   4   4   0    1.96    0.80
  -2  11   0    6.27    0.95
  -2  11   0    4.35    0.93
   2 -11   0    6.00    0.86
   2 -11   0    7.75    0.92
  -1  10   0   14.31    1.37
  -1  10   0   14.44    1.12
   1 -10   0   13.32    1.21
   1 -10   0   14.62    0.93
   0   9   0    1.50    0.60
   0  -9   0    2.07    0.35
   0  -9   0    2.06    0.62
   1   8   0    0.53    0.48
   1   8   0    1.39    0.27
  -1  -8   0    1.62    0.55
   2   7   0    1.57    0.61
  -2  -7   0    0.65    0.47
   3   6   0    1.22    0.64
  -2  12   0    4.22    0.85
  -2  12   0    3.05    0.83
  -1  11   0    8.66    1.18
  -1  11   0    8.08    1.01
   1 -11   0    8.10    1.01
   0  10   0    0.09    0.52
   0 -10   0    0.47    0.48
   1   9   0    1.25    0.64
  -1  -9   0    1.03    0.52
   2   8   0    0.79    0.56
  -2  -8   0    1.69    0.57
   3   7   0    0.28    0.61
  -1  12   0    2.88    0.70
  -1  12   0    2.54    0.79
   1 -12   0    1.41    0.58
   0  11   0    0.50    0.61
   0 -11   0    0.01    0.47
   1  10   0    1.56    0.70
  -1 -10   0    1.57    0.63
   2   9   0    1.45    0.70
  -2  -9   0    1.29    0.60
   3   8   0    0.95    0.70
   0  12   0    0.44    0.53
   0 -12   0    0.69    0.57
   1  11   0    0.84    0.77
  -1 -11   0    3.11    0.78
   2  10   0    0.40    0.67
  -2 -10   0    0.24    0.54
  -2 -10  -1   -0.12    0.47
   2  10   1    0.24    0.64
  -1 -11  -1   -0.02    0.50
   1  11   1   -0.38    0.65
   0 -12  -1    2.89    0.83
   0  12   1    3.39    0.90
  -2  -9  -1    0.81    0.54
   2   9   1    0.72    0.67
  -1 -10  -1    7.39    1.03
   1  10   1    7.61    1.15
   0 -11  -1    0.62    0.52
   0  11   1    0.98    0.65
   1 -12  -1    0.36    0.47
  -1  12   1    0.73    0.65
  -1  12   1    1.70    0.66
  -3  -7  -1    0.80    0.58
   3   7   1    1.17    0.70
  -2  -8  -1    7.93    1.08
   2   8   1    6.45    1.05
  -1  -9  -1    0.84    0.51
   1   9   1   -0.43    0.47
   0 -10  -1    0.02    0.44
   0  10   1   -0.34    0.53
   1 -11  -1    0.52    0.49
  -1  11   1    0.04    0.45
  -1  11   1    0.62    0.55
  -3  -6  -1    2.76    0.68
   3   6   1    1.68    0.68
  -2  -7  -1    1.37    0.56
   2   7   1    3.00    0.72
  -1  -8  -1    5.05    0.83
   1   8   1    5.53    0.91
   0  -9  -1    0.27    0.42
   0   9   1   -0.08    0.48
   1 -10  -1    6.54    0.69
   1 -10  -1    5.53    0.86
  -1  10   1    7.00    1.03
  -1  10   1    7.24    0.97
   2 -11  -1    4.81    0.78
   2 -11  -1    5.33    0.81
  -2  11   1    5.81    0.94
  -2  11   1    4.18    0.93
   4   4   1   -0.71    0.54
  -3  -5  -1   -0.02    0.37
   3   5   1    0.12    0.51
  -2  -6  -1    1.98    0.58
   2   6   1    2.62    0.33
   2   6   1    1.48    0.59
  -1  -7  -1    2.98    0.65
   1   7   1    2.27    0.62
   0  -8  -1    0.12    0.40
   0  -8  -1   -0.06    0.17
   0   8   1   -0.24    0.42
   1  -9  -1   -0.10    0.36
   1  -9  -1    0.32    0.30
  -1   9   1   -0.05    0.42
  -1   9   1    0.26    0.40
   2 -10  -1    0.85    0.40
   2 -10  -1    1.15    0.46
  -2  10   1   -0.38    0.47
  -2  10   1    0.19    0.45
   4   3   1    3.83    0.91
  -3  -4  -1   19.05    1.08
   3   4   1   20.30    1.46
   3   4   1   19.58    0.99
   3   4   1   17.70    1.00
  -2  -5  -1    4.69    0.72
   2   5   1    4.05    0.42
   2   5   1    1.89    0.58
   2   5   1    4.82    0.45
  -1  -6  -1    9.33    0.94
  -1  -6  -1    9.94    0.33
   1   6   1   11.32    0.95
   0  -7  -1    0.38    0.35
   0  -7  -1    0.00    0.16
   0  -7  -1    0.11    0.16
   0   7   1   -0.27    0.35
   1  -8  -1    1.98    0.42
   1  -8  -1    3.11    0.60
  -1   8   1    2.14    0.61
  -1   8   1    2.35    0.56
   2  -9  -1    0.03    0.30
   2  -9  -1   -0.25    0.31
  -2   9   1    0.18    0.42
  -2   9   1    0.06    0.45
   3 -10  -1   -0.55    0.46
  -3  10   1   -0.63    0.41
  -4  -2  -1   18.70    1.46
   4   2   1   18.04    1.56
   4   2   1   19.07    1.29
  -3  -3  -1   10.21    0.78
   3   3   1   12.39    0.88
   3   3   1   11.67    1.26
  -2  -4  -1   14.93    0.63
  -2  -4  -1   15.26    0.93
   2   4   1   14.94    1.07
   2   4   1   14.67    0.67
   2   4   1   15.10    0.68
  -1  -5  -1    7.24    0.75
  -1  -5  -1    7.25    0.29
   1   5   1    7.15    0.30
   1   5   1    7.44    0.80
   0  -6  -1   11.58    0.80
   0  -6  -1   13.67    0.51
   0  -6  -1   13.06    0.50
   0   6   1   13.86    0.94
   1  -7  -1   11.94    0.81
   1  -7  -1   11.38    0.70
  -1   7   1   11.49    0.93
  -1   7   1   12.30    0.89
   2  -8  -1    1.77    0.51
   2  -8  -1    2.10    0.47
  -2   8   1    2.12    0.58
  -2   8   1    1.30    0.53
   3  -9  -1   -0.34    0.42
  -3   9   1    0.24    0.47
  -4  -1  -1    2.55    0.72
   4   1   1    3.44    0.75
  -3  -2  -1    6.30    0.84
  -3  -2  -1    5.17    0.58
   3   2   1    4.34    0.67
   3   2   1    3.77    0.77
  -2  -3  -1   13.97    0.62
  -2  -3  -1   13.78    0.82
   2   3   1   14.90    1.00
   2   3   1   13.16    0.66
  -1  -4  -1   31.61    0.61
  -1  -4  -1   32.73    1.18
   1   4   1   33.92    1.27
   1   4   1   31.98    0.63
   0  -5  -1   37.42    0.79
   0  -5  -1   40.02    1.25
   0  -5  -1   37.08    0.78
   0   5   1   35.54    1.30
   1  -6  -1   -0.20    0.19
   1  -6  -1    0.12    0.27
  -1   6   1    0.03    0.30
  -1   6   1   -0.10    0.27
   2  -7  -1    1.20    0.43
   2  -7  -1    1.11    0.35
  -2   7   1    1.56    0.50
   3  -8  -1   -0.30    0.43
  -3   8   1   -0.17    0.39
  -4   0  -1    0.37    0.47
   4   0   1   -0.82    0.47
  -3  -1  -1   31.31    1.42
  -3  -1  -1   31.57    1.02
   3   1   1   31.26    1.32
  -2  -2  -1    4.30    0.44
  -2  -2  -1    3.32    0.41
  -2  -2  -1    3.98    0.55
   2   2   1    4.20    0.47
   2   2   1    4.13    0.60
  -1  -3  -1    0.30    0.13
  -1  -3  -1   -0.19    0.30
   1   3   1    0.23    0.17
   1   3   1    0.09    0.29
   1   3   1    0.59    0.18
   0  -4  -1   47.34    1.29
   0  -4  -1   48.11    1.26
   0  -4  -1   48.60    0.83
   0  -4  -1   48.70    0.82
   0   4   1   48.00    1.33
   0   4   1   47.08    1.33
   0   4   1   49.17    1.26
   1  -5  -1    0.41    0.27
   1  -5  -1    0.42    0.27
  -1   5   1    0.92    0.34
  -1   5   1    0.83    0.38
  -1   5   1    0.49    0.30
  -1   5   1    1.23    0.33
   2  -6  -1    0.20    0.30
   2  -6  -1   -0.21    0.20
  -2   6   1   -0.31    0.29
  -2   6   1    0.34    0.21
   3  -7  -1    0.84    0.52
  -3   7   1    0.56    0.46
   4  -8  -1   -0.25    0.59
  -4   8   1   -0.14    0.49
  -4   1  -1    1.26    0.58
   4  -1   1    0.78    0.57
  -3   0  -1    0.57    0.40
  -3   0  -1   -0.10    0.18
   3   0   1    0.93    0.44
  -2  -1  -1    6.18    0.62
  -2  -1  -1    8.48    0.50
   2   1   1    7.22    0.55
   2   1   1    6.41    0.55
   2   1   1    7.78    0.55
  -1  -2  -1  106.89    1.40
  -1  -2  -1  107.07    1.82
   1   2   1  106.56    1.40
   1   2   1  109.73    2.04
   1   2   1  108.75    1.84
   1   2   1  106.73    1.93
   1   2   1  108.30    1.82
   0  -3  -1    5.30    0.26
   0  -3  -1    5.76    0.47
   0  -3  -1    5.30    0.25
   0  -3  -1    4.96    0.45
   0   3   1    4.52    0.45
   0   3   1    5.24    0.48
   0   3   1    6.09    0.46
   1  -4  -1    1.30    0.30
   1  -4  -1    1.65    0.32
   1  -4  -1    1.84    0.34
  -1   4   1    1.89    0.33
  -1   4   1    1.92    0.33
  -1   4   1    1.50    0.39
  -1   4   1    2.22    0.36
  -1   4   1    1.61    0.37
   2  -5  -1    4.26    0.61
   2  -5  -1    4.37    0.37
  -2   5   1    3.43    0.33
  -2   5   1    3.00    0.53
   3  -6  -1    0.08    0.41
  -3   6   1   -0.05    0.41
   4  -7  -1   13.90    1.47
  -4   7   1   14.20    1.44
  -4   2  -1   12.44    1.30
   4  -2   1   11.27    1.21
  -3   1  -1   14.70    0.55
  -3   1  -1   14.11    1.00
   3  -1   1   13.92    0.98
   3  -1   1   14.06    0.60
   3  -1   1   14.37    0.66
  -2   0  -1   38.93    1.25
  -2   0  -1   38.55    0.88
   2   0   1   38.35    1.17
   2   0   1   39.70    0.94
  -1  -1  -1   14.69    0.63
  -1  -1  -1   16.37    0.49
   1   1   1   15.70    0.58
   1   1   1   16.24    0.72
   1   1   1   16.32    0.50
   1   1   1   15.65    0.62
   0  -2  -1    4.58    0.37
   0  -2  -1    5.03    0.20
   0  -2  -1    4.73    0.40
   0  -2  -1    4.80    0.20
   0   2   1    5.04    0.41
   0   2   1    4.68    0.37
   0   2   1    4.32    0.37
   1  -3  -1    6.22    0.51
   1  -3  -1    6.25    0.54
   1  -3  -1    5.68    0.36
   1  -3  -1    5.73    0.48
  -1   3   1    6.05    0.37
  -1   3   1    5.64    0.49
  -1   3   1    6.17    0.41
  -1   3   1    5.86    0.56
  -1   3   1    4.84    0.43
   2  -4  -1   81.47    1.92
  -2   4   1   84.52    1.18
  -2   4   1   82.80    1.95
   3  -5  -1   24.82    1.36
  -3   5   1   25.42    1.33
   4  -6  -1    0.03    0.50
  -4   6   1    1.13    0.56
  -4   3  -1    8.70    1.07
   4  -3   1   10.82    1.21
  -3   2  -1    7.33    0.83
   3  -2   1    8.12    0.41
   3  -2   1    7.84    0.89
   3  -2   1    8.57    0.45
   3  -2   1    8.82    0.42
  -2   1  -1   24.67    0.99
  -2   1  -1   25.09    0.63
   2  -1   1   25.08    0.67
   2  -1   1   24.74    0.98
  -1   0  -1  143.38    1.98
  -1   0  -1  139.53    1.84
  -1   0  -1  143.82    1.68
   1   0   1  145.16    1.97
   1   0   1  144.23    1.88
   1   0   1  142.20    1.79
   1  -2  -1  395.71    4.70
   1  -2  -1  404.18    3.82
   1  -2  -1  399.46    4.35
   1  -2  -1  393.88    4.34
  -1   2   1  397.21    4.40
  -1   2   1  398.10    3.81
  -1   2   1  399.56    4.34
  -1   2   1  408.32    4.01
   2  -3  -1    6.30    0.68
  -2   3   1    5.19    0.61
   3  -4  -1    7.97    0.93
  -3   4   1    7.99    0.92
   4  -5  -1   19.25    1.46
  -4   5   1   17.36    1.35
  -4   4  -1    0.43    0.49
   4  -4   1    2.09    0.73
  -3   3  -1    0.74    0.43
   3  -3   1    0.86    0.48
  -2   2  -1   62.10    1.56
   2  -2   1   63.48    0.92
   2  -2   1   62.14    1.05
   2  -2   1   62.67    1.58
  -1   1  -1 1000.00    9.15
  -1   1  -1  980.14    9.22
  -1   1  -1  983.65    9.97
   1  -1   1  966.63    9.70
   1  -1   1  982.07    9.10
   1  -1   1  991.05   10.14
   1  -1   1  997.89   10.91
   1  -1   1  983.95    8.62
   0   0  -1   -0.10    0.04
   0   0   1   -0.12    0.03
   0   0   1   -0.14    0.05
   0   0   1   -0.19    0.03
   1  -1  -1  135.61    1.90
   1  -1  -1  133.73    1.88
  -1   1   1  133.60    1.90
  -1   1   1  138.88    1.89
   2  -2  -1   70.12    1.68
  -2   2   1   71.37    1.68
   3  -3  -1    0.81    0.48
  -3   3   1    1.25    0.43
   4  -4  -1    0.40    0.58
  -4   4   1    0.51    0.54
  -4   5  -1   -0.47    0.44
   4  -5   1    0.66    0.58
  -3   4  -1    0.50    0.40
   3  -4   1    0.97    0.48
  -2   3  -1   66.98    1.63
   2  -3   1   67.80    1.73
   2  -3   1   66.76    0.94
   2  -3   1   67.87    1.09
  -1   2  -1    8.68    0.47
  -1   2  -1    8.86    0.36
   1  -2   1    8.62    0.49
   1  -2   1    8.17    0.36
   1  -2   1    8.90    0.49
   1  -2   1    8.70    0.46
   1   0  -1  536.72    5.25
   1   0  -1  550.32    5.45
  -1   0   1  529.85    5.33
  -1   0   1  537.46    5.44
  -1   0   1  534.67    5.21
  -1   0   1  544.57    5.41
   2  -1  -1   15.30    0.83
  -2   1   1   15.14    0.81
   3  -2  -1    1.36    0.49
  -3   2   1    1.03    0.42
   4  -3  -1    0.33    0.62
  -4   3   1    0.74    0.52
  -4   6  -1    2.24    0.69
   4  -6   1    0.86    0.64
  -3   5  -1   21.53    1.21
   3  -5   1   25.38    1.37
  -2   4  -1   54.90    1.03
   2  -4   1   55.09    1.60
   2  -4   1   54.79    1.05
  -1   3  -1   10.87    0.46
  -1   3  -1   10.05    0.53
   1  -3   1   10.94    0.48
   1  -3   1   10.07    0.55
   1  -3   1   10.81    0.52
   1  -3   1   10.16    0.56
   1  -3   1   11.24    0.57
   0   2  -1   74.55    1.07
   0   2  -1   74.05    1.07
   0   2  -1   74.00    1.20
   0  -2   1   73.84    1.06
   0  -2   1   71.08    1.20
   1   1  -1  130.49    1.80
   1   1  -1  129.69    1.80
   1   1  -1  132.81    1.79
  -1  -1   1  130.45    1.80
  -1  -1   1  133.38    1.71
  -1  -1   1  131.55    1.79
  -1  -1   1  129.64    1.83
   2   0  -1  104.70    1.52
   2   0  -1  100.00    2.00
  -2   0   1  104.44    2.07
   3  -1  -1    2.93    0.63
  -3   1   1    1.22    0.47
   4  -2  -1    0.81    0.62
  -4   2   1    1.54    0.62
  -4   7  -1    3.77    0.87
   4  -7   1    3.97    0.88
  -3   6  -1   12.07    1.13
   3  -6   1   13.03    1.25
  -2   5  -1   25.11    1.08
  -2   5  -1   26.98    0.81
   2  -5   1   27.15    1.19
   2  -5   1   28.93    0.86
   2  -5   1   27.40    0.79
  -1   4  -1   12.78    0.59
  -1   4  -1   13.25    0.66
  -1   4  -1   12.97    0.72
  -1   4  -1   11.68    0.68
   1  -4   1   12.69    0.66
   1  -4   1   14.21    0.68
   1  -4   1   13.85    0.71
   1  -4   1   12.31    0.60
   1  -4   1   12.59    0.63
   1  -4   1   12.57    0.65
   0   3  -1   42.43    0.86
   0   3  -1   43.62    0.94
   0   3  -1   44.59    1.04
   0  -3   1   44.12    1.01
   0  -3   1   40.38    1.03
   0  -3   1   42.87    0.92
   1   2  -1   -0.18    0.20
   1   2  -1   -0.07    0.18
   1   2  -1   -0.30    0.20
   1   2  -1   -0.02    0.19
   1   2  -1   -0.06    0.18
   1   2  -1   -0.16    0.17
  -1  -2   1   -0.06    0.22
  -1  -2   1    0.13    0.18
  -1  -2   1    0.27    0.20
  -1  -2   1    0.06    0.22
   2   1  -1  232.35    3.07
   2   1  -1  237.65    2.93
   2   1  -1  236.95    3.34
  -2  -1   1  230.44    2.91
  -2  -1   1  231.38    3.43
   3   0  -1   -0.05    0.20
   3   0  -1    0.14    0.39
  -3   0   1    0.02    0.15
  -3   0   1   -0.33    0.30
   4  -1  -1    6.46    0.99
  -4   1   1    6.11    0.99
  -4   8  -1    0.17    0.47
   4  -8   1    1.36    0.72
   3  -7   1    1.18    0.56
  -2   6  -1   16.47    0.96
  -2   6  -1   15.73    0.70
   2  -6   1   16.68    0.72
   2  -6   1   16.89    0.80
   2  -6   1   15.05    0.96
  -1   5  -1    3.31    0.44
  -1   5  -1    2.18    0.44
  -1   5  -1    2.66    0.39
  -1   5  -1    2.34    0.44
   1  -5   1    2.52    0.41
   1  -5   1    3.24    0.45
   1  -5   1    2.41    0.41
   0   4  -1   29.82    0.93
   0   4  -1   29.19    0.77
   0   4  -1   28.71    0.97
   0  -4   1   30.59    0.88
   0  -4   1   30.13    1.02
   0  -4   1   28.95    0.95
   1   3  -1   -0.41    0.26
   1   3  -1    0.27    0.27
   1   3  -1    0.14    0.22
   1   3  -1   -0.41    0.19
   1   3  -1   -0.29    0.20
   1   3  -1    0.15    0.26
  -1  -3   1   -0.15    0.18
  -1  -3   1   -0.07    0.29
  -1  -3   1    0.31    0.31
   2   2  -1   57.76    1.42
   2   2  -1   55.94    1.33
   2   2  -1   57.45    1.42
  -2  -2   1   59.85    1.36
  -2  -2   1   55.30    1.52
   3   1  -1   50.48    1.32
   3   1  -1   50.86    1.69
  -3  -1   1   52.05    1.76
  -3  -1   1   50.88    1.15
   4   0  -1    0.05    0.57
  -4   0   1    0.80    0.50
  -3   8  -1    1.71    0.57
   3  -8   1    1.62    0.58
  -2   7  -1    7.79    0.83
   2  -7   1    7.51    0.69
   2  -7   1    8.49    0.66
   2  -7   1    6.44    0.79
  -1   6  -1   -0.31    0.23
  -1   6  -1    0.41    0.29
   1  -6   1    0.26    0.30
   1  -6   1   -0.18    0.21
   1  -6   1   -0.35    0.26
   0   5  -1   53.75    1.18
   0   5  -1   57.64    1.46
   0  -5   1   57.14    1.46
   0  -5   1   56.75    1.17
   0  -5   1   56.31    1.55
   0  -5   1   56.54    1.38
   1   4  -1    0.66    0.26
   1   4  -1    1.29    0.35
  -1  -4   1    1.40    0.27
  -1  -4   1    0.59    0.36
  -1  -4   1    1.01    0.39
   2   3  -1    7.56    0.78
   2   3  -1    9.36    0.63
  -2  -3   1    9.11    0.65
  -2  -3   1    7.06    0.70
   3   2  -1   41.86    1.51
  -3  -2   1   44.06    1.65
  -3  -2   1   41.97    1.19
   4   1  -1    0.80    0.59
  -4  -1   1    0.17    0.45
  -3   9  -1    0.96    0.55
   3  -9   1    1.71    0.63
  -2   8  -1   13.46    0.98
   2  -8   1   13.12    0.92
   2  -8   1   12.02    0.85
   2  -8   1   12.74    0.98
  -1   7  -1    1.09    0.35
  -1   7  -1    1.29    0.41
   1  -7   1    2.00    0.41
   1  -7   1    1.79    0.45
   1  -7   1    1.62    0.45
   0   6  -1   22.80    1.01
   0   6  -1   21.67    0.79
   0  -6   1   20.08    1.07
   0  -6   1   22.39    1.03
   0  -6   1   22.09    0.78
   1   5  -1   65.01    1.72
   1   5  -1   65.14    1.26
  -1  -5   1   62.19    1.83
  -1  -5   1   65.63    1.24
  -1  -5   1   61.19    1.73
   2   4  -1    0.02    0.30
   2   4  -1    0.25    0.28
   2   4  -1    0.56    0.30
  -2  -4   1   -0.11    0.26
   3   3  -1    2.97    0.69
   3   3  -1    4.28    0.66
  -3  -3   1    5.15    0.65
  -3  -3   1    2.78    0.62
   4   2  -1    3.05    0.75
  -4  -2   1    2.55    0.74
  -3  10  -1    5.31    0.91
   3 -10   1    3.43    0.81
  -2   9  -1    9.86    1.02
   2  -9   1    7.40    0.86
   2  -9   1    7.98    0.86
   2  -9   1    9.96    1.03
  -1   8  -1   14.60    0.91
  -1   8  -1   12.40    0.97
   1  -8   1   12.78    1.01
   1  -8   1   14.33    0.85
   1  -8   1   13.53    0.95
   0   7  -1    0.48    0.40
   0   7  -1    1.43    0.31
   0  -7   1    1.08    0.45
   0  -7   1    1.02    0.44
   1   6  -1    9.61    0.81
   1   6  -1   11.21    0.57
  -1  -6   1   10.85    0.54
  -1  -6   1   10.62    0.91
  -1  -6   1   10.50    0.85
   2   5  -1    5.14    0.76
   2   5  -1    6.94    0.64
   2   5  -1    7.11    0.63
  -2  -5   1    5.59    0.74
   3   4  -1   14.78    1.01
   3   4  -1   13.82    0.95
   3   4  -1   14.81    1.20
  -3  -4   1   16.21    1.01
   4   3  -1    2.84    0.86
   4   3  -1    2.68    0.71
  -4  -3   1    2.57    0.74
  -3  11  -1   -0.04    0.51
   3 -11   1    0.47    0.56
  -2  10  -1    3.52    0.73
   2 -10   1    2.73    0.67
   2 -10   1    4.30    0.65
  -1   9  -1    0.52    0.39
  -1   9  -1    1.25    0.51
   1  -9   1    0.33    0.41
   1  -9   1    0.35    0.46
   1  -9   1    0.90    0.37
   0   8  -1    0.93    0.48
   0   8  -1    1.29    0.35
   0  -8   1    1.46    0.52
   0  -8   1    1.43    0.54
   1   7  -1   29.49    0.92
   1   7  -1   31.10    1.40
  -1  -7   1   29.95    1.48
  -1  -7   1   29.12    0.88
  -1  -7   1   28.99    1.37
   2   6  -1   42.50    1.21
   2   6  -1   38.64    1.70
  -2  -6   1   44.00    1.68
   3   5  -1    4.78    0.68
   3   5  -1    3.34    0.77
   3   5  -1    3.32    0.61
  -3  -5   1    2.56    0.62
   4   4  -1    4.44    0.82
   4   4  -1    6.15    0.91
   4   4  -1    5.13    1.04
  -2  11  -1   -0.12    0.40
   2 -11   1    1.57    0.51
   2 -11   1    0.71    0.52
  -1  10  -1   30.38    1.43
  -1  10  -1   31.91    1.62
   1 -10   1   30.83    1.30
   1 -10   1   30.47    1.51
   0   9  -1   43.89    1.30
   0   9  -1   46.28    1.83
   0  -9   1   44.87    1.91
   0  -9   1   43.97    1.78
   1   8  -1    0.29    0.24
   1   8  -1    0.31    0.44
  -1  -8   1   -0.10    0.38
   2   7  -1    1.54    0.59
   2   7  -1    2.60    0.41
  -2  -7   1    1.89    0.56
   3   6  -1    3.32    0.85
  -3  -6   1    4.53    0.80
   4   5  -1    3.56    0.99
  -2  12  -1   24.78    1.58
   2 -12   1   22.83    1.43
   2 -12   1   26.91    1.47
  -1  11  -1    1.91    0.65
  -1  11  -1    1.71    0.54
   1 -11   1    0.97    0.51
   1 -11   1    1.23    0.47
   0  10  -1    0.24    0.52
   0 -10   1   -0.22    0.42
   0 -10   1    0.28    0.25
   1   9  -1    4.62    0.83
  -1  -9   1    3.64    0.76
   2   8  -1    0.39    0.48
  -2  -8   1    0.19    0.48
   3   7  -1   -0.01    0.52
  -3  -7   1   -0.37    0.45
  -1  12  -1    6.27    0.98
  -1  12  -1    4.67    0.85
   1 -12   1    4.37    0.86
   0  11  -1    0.59    0.60
   0 -11   1    0.66    0.51
   1  10  -1    2.76    0.79
  -1 -10   1    2.86    0.74
   2   9  -1    0.39    0.60
  -2  -9   1    0.66    0.50
   3   8  -1   -0.45    0.57
  -3  -8   1    0.51    0.55
   0  12  -1   -0.06    0.47
   0  12  -1   -0.22    0.53
   0 -12   1    0.70    0.54
   1  11  -1    2.24    0.84
  -1 -11   1    4.73    0.94
   2  10  -1    5.05    1.03
  -2 -10   1    5.73    1.00
  -1 -11  -2    0.61    0.56
   1  11   2    0.52    0.78
   2   9   2   31.58    2.00
  -1 -10  -2    0.17    0.45
   1  10   2   -0.27    0.66
   0 -11  -2    1.34    0.61
   0  11   2    0.84    0.70
   1 -12  -2    3.70    0.84
  -1  12   2    3.14    0.78
  -1  12   2    2.24    0.80
  -3  -7  -2    0.05    0.49
   3   7   2   -0.70    0.53
   2   8   2    3.92    0.91
  -1  -9  -2    1.77    0.65
   1   9   2    0.66    0.61
   0 -10  -2    0.43    0.51
   0  10   2    0.86    0.69
   1 -11  -2    0.33    0.46
  -1  11   2    0.71    0.54
  -1  11   2    0.54    0.56
  -3  -6  -2    0.81    0.52
   3   6   2   -0.08    0.59
   2   7   2    1.30    0.64
  -1  -8  -2   35.13    1.67
   1   8   2   37.05    1.83
   0  -9  -2    0.91    0.48
   0   9   2    0.43    0.57
   1 -10  -2    0.50    0.48
  -1  10   2    0.24    0.51
  -1  10   2    0.61    0.49
  -2  11   2    2.19    0.70
  -2  11   2    2.92    0.84
  -3  -5  -2    2.00    0.57
   3   5   2    2.30    0.74
   2   6   2    4.45    0.84
  -1  -7  -2    4.59    0.75
   1   7   2    4.73    0.81
   0  -8  -2    4.58    0.73
   0  -8  -2    3.42    0.33
   0   8   2    2.11    0.68
   1  -9  -2    8.41    0.66
   1  -9  -2    9.47    0.99
  -1   9   2    7.60    0.95
  -1   9   2    7.64    1.02
   2 -10  -2    4.31    0.71
   2 -10  -2    2.83    0.60
  -2  10   2    2.58    0.75
  -2  10   2    3.40    0.77
   4   3   2   16.28    1.72
  -3  -4  -2    1.42    0.51
   3   4   2    1.13    0.45
   3   4   2    0.54    0.38
   3   4   2    1.50    0.68
   2   5   2    2.55    0.69
   2   5   2    2.00    0.30
   2   5   2    1.67    0.27
  -1  -6  -2    0.75    0.43
   1   6   2    2.15    0.59
   0  -7  -2   14.67    0.50
   0  -7  -2   14.94    0.50
   0  -7  -2   15.03    0.99
   0   7   2   13.86    1.09
   1  -8  -2    2.69    0.56
   1  -8  -2    1.57    0.36
  -1   8   2    1.26    0.51
  -1   8   2    2.14    0.56
   2  -9  -2    0.10    0.32
   2  -9  -2   -0.10    0.34
  -2   9   2    0.41    0.50
  -2   9   2    0.22    0.42
   3 -10  -2    0.37    0.53
  -3  10   2    0.88    0.57
   4   2   2    1.51    0.60
   4   2   2    0.68    0.63
  -3  -3  -2    0.40    0.32
   3   3   2    0.67    0.39
   3   3   2    0.71    0.49
  -2  -4  -2    1.28    0.42
  -2  -4  -2    1.64    0.25
   2   4   2    1.70    0.53
   2   4   2    1.53    0.30
   2   4   2    1.38    0.28
  -1  -5  -2    5.41    0.71
   1   5   2    5.25    0.71
   0  -6  -2   13.87    0.88
   0  -6  -2   11.12    0.42
   0   6   2   12.41    0.96
   1  -7  -2   12.12    0.82
   1  -7  -2   11.31    0.68
  -1   7   2   11.80    0.97
  -1   7   2   10.53    0.95
   2  -8  -2   12.74    0.81
   2  -8  -2   13.20    0.96
  -2   8   2   15.05    1.10
  -2   8   2   15.77    1.26
   3  -9  -2    3.69    0.80
  -3   9   2    2.92    0.79
  -4  -1  -2    0.86    0.58
   4   1   2    0.21    0.58
   4   1   2    1.66    0.74
  -3  -2  -2    1.41    0.40
   3   2   2    0.86    0.42
   3   2   2    0.63    0.51
  -2  -3  -2    0.60    0.35
  -2  -3  -2    0.84    0.23
   2   3   2    0.90    0.45
   2   3   2    1.32    0.29
  -1  -4  -2    1.97    0.44
   1   4   2    3.08    0.56
   0  -5  -2   20.19    0.51
   0  -5  -2   20.26    0.51
   0  -5  -2   18.05    0.91
   0   5   2   19.76    1.05
   1  -6  -2    8.26    0.58
   1  -6  -2    8.75    0.65
  -1   6   2    7.34    0.80
  -1   6   2    8.33    0.80
   2  -7  -2    8.24    0.62
   2  -7  -2    7.64    0.82
  -2   7   2    8.16    1.02
  -2   7   2    8.02    0.89
   3  -8  -2    0.91    0.54
  -3   8   2    0.31    0.53
  -4   0  -2    0.35    0.51
   4   0   2    0.00    0.52
  -3  -1  -2    0.75    0.31
  -3  -1  -2   -0.08    0.37
   3   1   2   -0.24    0.34
   3   1   2    0.87    0.52
  -2  -2  -2   13.75    0.71
  -2  -2  -2   13.20    0.60
   2   2   2   12.42    0.92
   2   2   2   13.07    0.65
  -1  -3  -2  152.04    2.56
   1   3   2  151.02    2.76
   1   3   2  149.89    1.64
   1   3   2  149.04    1.60
   0  -4  -2   51.96    1.35
   0  -4  -2   50.64    0.81
   0  -4  -2   52.79    0.80
   0   4   2   55.14    1.53
   1  -5  -2    5.52    0.51
   1  -5  -2    5.18    0.50
   1  -5  -2    5.28    0.53
  -1   5   2    4.49    0.56
  -1   5   2    3.96    0.59
   2  -6  -2    2.18    0.50
  -2   6   2    2.13    0.54
  -2   6   2    1.30    0.31
  -2   6   2    2.75    0.56
   3  -7  -2    4.50    0.78
  -3   7   2    3.73    0.74
   4  -8  -2   -0.47    0.52
  -4   8   2    1.04    0.64
  -4   1  -2    3.55    0.82
   4  -1   2    4.99    0.85
  -3   0  -2   23.12    0.86
  -3   0  -2   24.25    1.30
   3   0   2   22.74    1.16
  -2  -1  -2   73.57    1.82
  -2  -1  -2   72.44    1.49
   2   1   2   73.96    2.01
   2   1   2   77.60    1.57
  -1  -2  -2   14.35    0.66
   1   2   2   15.79    0.83
   1   2   2   14.36    0.43
   1   2   2   14.22    0.43
   1   2   2   14.80    0.73
   0  -3  -2    3.65    0.21
   0  -3  -2    3.85    0.21
   0  -3  -2    3.95    0.47
   0  -3  -2    4.50    0.47
   0   3   2    3.64    0.46
   0   3   2    3.92    0.44
   1  -4  -2   11.51    0.60
   1  -4  -2   12.64    0.64
  -1   4   2   11.52    0.59
  -1   4   2   12.52    0.67
  -1   4   2   10.00    0.77
  -1   4   2   11.16    0.72
  -1   4   2   12.35    0.63
   2  -5  -2    4.81    0.35
   2  -5  -2    5.46    0.65
  -2   5   2    4.87    0.67
  -2   5   2    5.40    0.42
   3  -6  -2    0.82    0.52
  -3   6   2    0.43    0.44
   4  -7  -2    1.33    0.66
  -4   7   2    0.51    0.58
  -4   2  -2    0.18    0.50
   4  -2   2    0.51    0.60
  -3   1  -2    1.75    0.30
  -3   1  -2    2.03    0.54
   3  -1   2    1.93    0.35
   3  -1   2    2.04    0.35
   3  -1   2    1.98    0.56
  -2   0  -2    2.45    0.34
  -2   0  -2    2.64    0.47
   2   0   2    2.00    0.33
   2   0   2    2.26    0.39
  -1  -1  -2    0.10    0.20
   1   1   2    0.14    0.20
   1   1   2    0.11    0.22
   1   1   2    0.07    0.16
   1   1   2    0.14    0.16
   1   1   2   -0.08    0.25
   0  -2  -2   25.98    0.81
   0  -2  -2   26.90    0.71
   0  -2  -2   26.69    0.44
   0   2   2   27.52    0.44
   0   2   2   25.82    0.75
   0   2   2   26.26    0.83
   1  -3  -2   -0.07    0.21
   1  -3  -2    0.39    0.28
   1  -3  -2   -0.10    0.24
  -1   3   2   -0.20    0.19
  -1   3   2    0.21    0.28
  -1   3   2    0.03    0.21
  -1   3   2    0.19    0.22
  -1   3   2   -0.15    0.26
   2  -4  -2    0.14    0.11
   2  -4  -2   -0.40    0.24
  -2   4   2   -0.23    0.11
  -2   4   2    0.05    0.26
   3  -5  -2   10.53    1.11
  -3   5   2    8.82    1.01
   4  -6  -2   38.87    1.98
  -4   6   2   35.95    1.90
  -4   3  -2    9.19    1.17
   4  -3   2    8.69    1.10
  -3   2  -2   14.03    0.99
   3  -2   2   15.55    0.66
   3  -2   2   14.84    0.62
   3  -2   2   13.62    1.01
  -2   1  -2   11.32    0.51
  -2   1  -2   11.96    0.76
   2  -1   2   10.97    0.70
   2  -1   2   10.87    0.52
  -1   0  -2    7.07    0.41
  -1   0  -2    5.99    0.43
   1   0   2    6.47    0.36
   1   0   2    6.96    0.40
   1   0   2    7.49    0.45
   1   0   2    7.16    0.39
   0  -1  -2  111.27    1.23
   0  -1  -2  109.95    1.43
   0  -1  -2  112.32    1.25
   0   1   2  113.82    1.64
   0   1   2  112.38    1.23
   0   1   2  112.79    1.44
   1  -2  -2    8.10    0.32
   1  -2  -2    8.73    0.51
   1  -2  -2    8.46    0.50
   1  -2  -2    8.88    0.57
  -1   2   2    7.92    0.34
  -1   2   2    8.12    0.47
  -1   2   2    8.48    0.54
  -1   2   2    8.14    0.58
   2  -3  -2   57.96    1.59
  -2   3   2   58.56    1.58
   3  -4  -2   51.06    1.83
  -3   4   2   48.11    1.76
   4  -5  -2    0.25    0.57
  -4   5   2    1.14    0.58
  -4   4  -2    2.21    0.68
   4  -4   2    1.92    0.72
  -3   3  -2   20.94    1.18
   3  -3   2   21.75    0.69
   3  -3   2   20.98    1.20
  -2   2  -2   21.54    0.95
   2  -2   2   22.77    0.62
   2  -2   2   23.64    1.00
   2  -2   2   23.84    0.73
  -1   1  -2   27.32    0.64
  -1   1  -2   28.36    0.77
  -1   1  -2   27.64    0.80
   1  -1   2   27.14    0.75
   1  -1   2   27.44    0.73
   1  -1   2   28.29    0.78
   1  -1   2   27.50    0.63
   0   0  -2   93.71    1.19
   0   0   2   91.56    1.12
   0   0   2   91.53    1.16
   0   0   2   91.50    1.14
   1  -1  -2   36.90    0.91
   1  -1  -2   39.42    0.92
   1  -1  -2   37.20    0.98
  -1   1   2   37.71    0.56
  -1   1   2   37.31    0.62
  -1   1   2   37.11    0.90
   2  -2  -2    0.51    0.33
  -2   2   2    0.32    0.30
   3  -3  -2    5.21    0.74
  -3   3   2    4.93    0.74
   4  -4  -2    0.44    0.60
  -4   4   2   -0.42    0.36
  -4   5  -2    0.46    0.57
   4  -5   2   -0.23    0.49
  -3   4  -2   20.40    1.17
   3  -4   2   18.54    1.16
   3  -4   2   19.86    0.64
  -2   3  -2    8.64    0.65
   2  -3   2    7.95    0.38
   2  -3   2    8.18    0.46
   2  -3   2    8.83    0.71
  -1   2  -2    4.48    0.38
  -1   2  -2    5.23    0.48
  -1   2  -2    3.84    0.34
   1  -2   2    4.00    0.36
   1  -2   2    4.05    0.40
   1  -2   2    4.59    0.44
   1  -2   2    4.15    0.30
   1  -2   2    4.01    0.34
   1   0  -2  153.93    2.05
   1   0  -2  157.27    2.14
   1   0  -2  157.81    1.84
  -1   0   2  157.11    2.12
  -1   0   2  156.38    1.84
   2  -1  -2    1.87    0.46
  -2   1   2    1.40    0.38
   3  -2  -2    0.44    0.42
  -3   2   2   -0.15    0.35
   4  -3  -2    2.23    0.79
  -4   3   2    2.81    0.71
  -4   6  -2    0.60    0.57
   4  -6   2    0.17    0.59
  -3   5  -2    0.13    0.37
   3  -5   2   -0.03    0.20
   3  -5   2    0.02    0.37
  -2   4  -2   14.44    0.80
   2  -4   2   15.24    0.61
   2  -4   2   14.99    0.51
  -1   3  -2    0.80    0.21
  -1   3  -2    0.96    0.29
  -1   3  -2    0.77    0.23
   1  -3   2    1.24    0.30
   1  -3   2    1.06    0.24
   1  -3   2    0.62    0.24
   1  -3   2    1.45    0.26
   0   2  -2   -0.03    0.16
   0   2  -2    0.13    0.11
   0   2  -2    0.09    0.16
   0  -2   2    0.00    0.09
   0  -2   2    0.04    0.16
   0  -2   2    0.04    0.17
   1   1  -2  125.21    1.73
   1   1  -2  123.37    1.82
   1   1  -2  122.54    1.73
  -1  -1   2  124.46    1.83
  -1  -1   2  123.72    1.74
  -1  -1   2  125.60    1.75
   2   0  -2   10.22    0.72
   2   0  -2   10.36    0.41
  -2   0   2   10.71    0.71
  -2   0   2    9.29    0.39
   3  -1  -2    1.49    0.52
  -3   1   2    2.26    0.53
   4  -2  -2   -0.16    0.48
  -4   2   2   -0.10    0.44
  -4   7  -2    0.21    0.47
   4  -7   2   -0.25    0.55
  -3   6  -2    0.53    0.41
   3  -6   2   -0.14    0.36
  -2   5  -2   15.17    0.65
   2  -5   2   14.73    0.67
   2  -5   2   14.59    0.91
  -1   4  -2    0.31    0.23
  -1   4  -2    0.11    0.27
  -1   4  -2    0.18    0.21
   1  -4   2    0.69    0.27
   1  -4   2    0.17    0.25
   1  -4   2    0.70    0.25
   0   3  -2   13.84    0.57
   0   3  -2   14.45    0.62
   0   3  -2   13.16    0.47
   0  -3   2   13.32    0.45
   0  -3   2   13.72    0.54
   0  -3   2   14.42    0.65
   1   2  -2   88.36    1.50
   1   2  -2   87.58    1.49
   1   2  -2   89.86    1.45
   1   2  -2   92.06    1.58
  -1  -2   2   89.68    1.45
  -1  -2   2   86.70    1.58
  -1  -2   2   87.22    1.50
  -1  -2   2   89.83    1.49
   2   1  -2    4.19    0.53
   2   1  -2    3.63    0.37
  -2  -1   2    3.72    0.39
  -2  -1   2    3.81    0.39
  -2  -1   2    3.95    0.50
   3   0  -2    3.09    0.31
   3   0  -2    2.82    0.61
  -3   0   2    3.06    0.27
  -3   0   2    2.89    0.58
   4  -1  -2    0.87    0.65
  -4   1   2    1.92    0.63
  -4   8  -2    1.51    0.70
   4  -8   2    2.00    0.80
  -3   7  -2    0.48    0.43
   3  -7   2    0.34    0.45
  -2   6  -2    2.82    0.50
  -2   6  -2    2.13    0.36
   2  -6   2    1.45    0.38
   2  -6   2    2.50    0.42
   2  -6   2    2.69    0.55
  -1   5  -2   78.95    1.67
  -1   5  -2   76.82    1.69
  -1   5  -2   76.39    1.54
  -1   5  -2   79.81    1.76
   1  -5   2   81.22    1.72
   1  -5   2   81.48    1.69
   0   4  -2    2.70    0.39
   0   4  -2    2.77    0.36
   0   4  -2    2.83    0.35
   0  -4   2    2.96    0.36
   0  -4   2    2.63    0.33
   0  -4   2    2.87    0.44
   0  -4   2    3.01    0.44
   1   3  -2   10.06    0.56
   1   3  -2    9.96    0.63
   1   3  -2   10.86    0.58
   1   3  -2   10.38    0.54
   1   3  -2   10.32    0.61
  -1  -3   2   10.04    0.55
  -1  -3   2   10.45    0.70
  -1  -3   2    9.97    0.64
   2   2  -2   46.01    1.33
   2   2  -2   45.55    1.22
  -2  -2   2   46.57    1.26
  -2  -2   2   44.93    1.18
  -2  -2   2   47.62    1.36
   3   1  -2   32.22    1.39
   3   1  -2   31.66    0.98
  -3  -1   2   32.14    1.42
   4   0  -2    0.76    0.62
  -4   0   2    0.69    0.56
  -3   8  -2    7.08    0.92
   3  -8   2    7.51    1.01
  -2   7  -2    8.10    0.81
   2  -7   2    7.85    0.86
   2  -7   2    7.33    0.70
   2  -7   2    7.15    0.71
  -1   6  -2   35.46    1.11
  -1   6  -2   36.79    1.22
  -1   6  -2   34.09    1.20
   1  -6   2   36.68    1.26
   1  -6   2   34.44    1.15
   0   5  -2    4.17    0.46
   0   5  -2    4.22    0.48
   0  -5   2    3.66    0.54
   0  -5   2    4.02    0.55
   0  -5   2    3.84    0.43
   0  -5   2    4.62    0.46
   1   4  -2    0.57    0.29
   1   4  -2    0.90    0.27
   1   4  -2    0.27    0.26
  -1  -4   2    0.46    0.37
  -1  -4   2    0.16    0.34
  -1  -4   2    0.96    0.30
  -1  -4   2    0.78    0.26
   2   3  -2    0.91    0.35
   2   3  -2    1.28    0.38
  -2  -3   2    0.87    0.34
  -2  -3   2    1.10    0.36
  -2  -3   2    1.43    0.38
   3   2  -2    6.98    0.83
  -3  -2   2    7.26    0.60
  -3  -2   2    7.64    0.91
   4   1  -2    6.10    0.95
  -4  -1   2    4.69    0.86
   3  -9   2    6.79    1.05
  -2   8  -2    0.40    0.35
   2  -8   2    0.77    0.41
   2  -8   2    1.44    0.49
   2  -8   2    1.48    0.45
  -1   7  -2    9.09    0.74
  -1   7  -2   10.30    0.76
  -1   7  -2    9.43    0.68
   1  -7   2    8.68    0.67
   1  -7   2    7.73    0.77
   1  -7   2    9.46    0.80
   0   6  -2   98.86    1.86
   0   6  -2  101.97    2.05
   0  -6   2  103.01    2.18
   0  -6   2   99.36    2.27
   1   5  -2    1.44    0.31
   1   5  -2    2.03    0.42
  -1  -5   2    1.76    0.32
  -1  -5   2    1.33    0.29
  -1  -5   2    1.36    0.41
  -1  -5   2    1.57    0.45
   2   4  -2    1.20    0.36
   2   4  -2    1.21    0.42
   2   4  -2    1.86    0.41
  -2  -4   2    0.78    0.39
  -2  -4   2    1.31    0.41
   3   3  -2    0.97    0.49
  -3  -3   2    1.79    0.45
  -3  -3   2    2.28    0.60
   4   2  -2   80.03    2.53
  -4  -2   2   82.53    2.65
  -3  10  -2    0.18    0.44
   3 -10   2   -0.24    0.49
  -2   9  -2    6.19    0.82
   2  -9   2    5.71    0.75
   2  -9   2    6.76    0.82
   2  -9   2    5.84    0.83
  -1   8  -2   -0.26    0.30
  -1   8  -2    0.21    0.34
  -1   8  -2    0.20    0.31
   1  -8   2    0.40    0.41
   1  -8   2    0.38    0.31
   1  -8   2    0.58    0.38
   0   7  -2   13.06    0.73
   0   7  -2   13.57    0.86
   0  -7   2   13.28    0.97
   0  -7   2   12.65    0.88
   1   6  -2   14.64    0.88
  -1  -6   2   16.49    0.71
  -1  -6   2   15.43    0.69
  -1  -6   2   15.83    1.05
  -1  -6   2   15.47    0.97
   2   5  -2   13.46    0.81
   2   5  -2   15.24    0.83
   2   5  -2   13.94    1.01
  -2  -5   2   16.02    1.03
  -2  -5   2   15.25    0.96
   3   4  -2    7.88    0.84
   3   4  -2    7.90    1.04
   3   4  -2    7.96    0.86
  -3  -4   2    9.60    0.92
   4   3  -2   -0.68    0.46
   4   3  -2   -0.34    0.50
   4   3  -2    0.80    0.58
  -4  -3   2    0.61    0.53
  -3  11  -2   -0.32    0.43
   3 -11   2   -0.31    0.49
  -2  10  -2    2.75    0.64
   2 -10   2    3.31    0.67
   2 -10   2    3.39    0.72
   2 -10   2    3.52    0.68
  -1   9  -2    0.30    0.37
  -1   9  -2    0.41    0.34
   1  -9   2   -0.04    0.29
   1  -9   2    0.24    0.47
   1  -9   2    0.31    0.46
   0   8  -2   18.28    1.08
   0   8  -2   17.27    0.87
   0  -8   2   18.75    1.13
   0  -8   2   18.24    1.21
   1   7  -2   45.02    1.24
   1   7  -2   44.99    1.60
  -1  -7   2   45.61    1.79
  -1  -7   2   46.44    1.72
   2   6  -2   30.48    1.11
   2   6  -2   32.25    1.50
  -2  -6   2   32.39    1.41
   3   5  -2   35.24    1.42
   3   5  -2   36.91    1.43
   3   5  -2   34.37    1.77
  -3  -5   2   35.33    1.51
   4   4  -2   15.01    1.59
   4   4  -2   14.54    1.33
   4   4  -2   15.12    1.31
  -2  11  -2    4.89    0.82
   2 -11   2    6.47    0.89
   2 -11   2    4.62    0.86
   2 -11   2    6.16    0.87
  -1  10  -2   18.19    1.12
  -1  10  -2   18.75    1.21
   1 -10   2   19.06    1.38
   1 -10   2   17.95    1.26
   1 -10   2   16.78    1.03
   0   9  -2   12.76    1.06
   0   9  -2   14.67    0.85
   0  -9   2   15.07    1.16
   0  -9   2   13.97    1.19
   1   8  -2   39.90    1.62
   1   8  -2   40.17    1.22
  -1  -8   2   39.71    1.80
  -1  -8   2   37.39    1.70
   2   7  -2   35.80    1.68
   2   7  -2   40.25    1.26
  -2  -7   2   37.66    1.63
   3   6  -2   21.27    1.14
   3   6  -2   21.92    1.15
   3   6  -2   19.85    1.48
  -3  -6   2   19.87    1.25
   4   5  -2    1.01    0.67
  -2  12  -2    0.13    0.43
   2 -12   2   -0.32    0.41
   2 -12   2    0.32    0.42
  -1  11  -2    5.76    0.87
  -1  11  -2    6.74    0.88
   1 -11   2    8.04    0.87
   1 -11   2    8.45    1.12
   1 -11   2    8.11    1.04
   0  10  -2   44.65    1.87
   0  10  -2   47.29    1.52
   0 -10   2   48.43    2.15
   0 -10   2   49.89    2.04
   1   9  -2    7.92    1.00
   1   9  -2    8.55    0.66
  -1  -9   2    8.77    1.10
  -1  -9   2    8.88    1.12
   2   8  -2   -0.04    0.45
  -2  -8   2    0.69    0.50
   3   7  -2   12.34    1.37
  -3  -7   2   12.41    1.22
  -1  12  -2    0.57    0.50
  -1  12  -2    1.90    0.60
   1 -12   2    1.72    0.59
   0  11  -2    4.81    0.85
   0 -11   2    5.28    0.92
   1  10  -2    4.52    0.86
  -1 -10   2    4.99    0.86
   2   9  -2   -0.12    0.50
  -2  -9   2    0.88    0.49
   3   8  -2    0.36    0.65
  -3  -8   2    1.01    0.50
   0  12  -2    0.83    0.57
   0  12  -2    1.89    0.65
   0 -12   2    1.41    0.62
   1  11  -2   -0.26    0.54
  -1 -11   2    0.45    0.50
   2  10  -2    0.09    0.58
  -2 -10   2    0.77    0.54
   1  12  -2    3.60    0.96
  -1 -12   2    4.13    0.96
  -2  -9  -3    3.16    0.83
   2   9   3    2.76    0.88
  -1 -10  -3    1.15    0.59
   1  10   3   -0.58    0.63
   0  11   3    0.99    0.72
  -3  -7  -3    0.79    0.58
   3   7   3    0.83    0.66
  -2  -8  -3    1.55    0.60
   2   8   3    1.56    0.74
   1   9   3   19.12    1.58
   0 -10  -3    2.67    0.67
   0  10   3    2.06    0.75
  -1  11   3    0.68    0.65
  -1  11   3    2.13    0.68
  -3  -6  -3    0.55    0.50
   3   6   3    0.02    0.54
  -2  -7  -3   10.65    1.13
   2   7   3    8.86    1.17
   1   8   3    5.83    0.96
   0  -9  -3   15.63    1.20
   0   9   3   15.79    1.51
  -1  10   3    6.87    1.10
  -1  10   3    8.45    1.09
  -2  11   3   -0.02    0.54
  -2  11   3    0.28    0.59
  -3  -5  -3    8.80    1.00
   3   5   3    8.77    1.26
  -2  -6  -3    0.77    0.46
   2   6   3    1.01    0.60
   1   7   3    2.66    0.75
   0  -8  -3  105.75    2.72
   0   8   3  103.34    2.94
   1  -9  -3    2.27    0.44
   1  -9  -3    1.96    0.57
  -1   9   3    2.76    0.68
  -1   9   3    3.46    0.81
   2 -10  -3    0.18    0.42
   2 -10  -3   -0.15    0.36
  -2  10   3   -0.43    0.50
  -2  10   3    0.61    0.52
   4   3   3   -0.19    0.68
  -3  -4  -3    2.40    0.56
   3   4   3    1.71    0.70
  -2  -5  -3    2.46    0.57
   2   5   3    2.47    0.69
   1   6   3    0.83    0.49
   0  -7  -3   14.83    1.02
   0   7   3   15.11    1.17
   1  -8  -3   12.87    0.96
   1  -8  -3   12.34    0.73
  -1   8   3   13.05    1.15
  -1   8   3    9.61    1.10
   2  -9  -3   -0.22    0.34
   2  -9  -3   -0.34    0.28
  -2   9   3    0.53    0.54
  -2   9   3   -0.47    0.39
   3 -10  -3   -0.02    0.50
  -3  10   3    0.36    0.60
   4   2   3    2.07    0.84
  -3  -3  -3    4.50    0.66
   3   3   3    5.58    0.64
   3   3   3    4.65    0.91
  -2  -4  -3   11.31    0.84
   2   4   3    9.60    0.49
   2   4   3    9.22    0.45
   2   4   3    9.51    1.06
   2   4   3    9.22    0.48
   1   5   3    0.41    0.40
   0  -6  -3    1.78    0.19
   0  -6  -3    2.98    0.55
   0   6   3    2.09    0.57
   1  -7  -3   82.76    2.07
   1  -7  -3   82.07    1.73
  -1   7   3   83.47    2.25
  -1   7   3   87.92    2.51
   2  -8  -3    1.41    0.38
   2  -8  -3    1.32    0.45
  -2   8   3    1.10    0.57
  -2   8   3    1.67    0.59
   3  -9  -3    0.80    0.54
  -3   9   3    1.58    0.62
   4   1   3    5.31    1.10
   4   1   3    5.53    0.88
  -3  -2  -3   -0.29    0.29
   3   2   3    0.10    0.42
   3   2   3    0.47    0.39
  -2  -3  -3   -0.09    0.28
   2   3   3    0.32    0.19
   2   3   3    0.13    0.21
   2   3   3    0.41    0.45
  -1  -4  -3    1.32    0.38
   1   4   3    1.06    0.44
   0  -5  -3   22.73    1.04
   0  -5  -3   22.19    0.48
   0  -5  -3   22.42    0.48
   0   5   3   22.77    1.16
   1  -6  -3   14.44    0.72
  -1   6   3   15.42    0.97
  -1   6   3   16.56    1.07
   2  -7  -3    0.85    0.44
   2  -7  -3    0.85    0.29
  -2   7   3    0.29    0.43
  -2   7   3    0.31    0.45
   3  -8  -3   24.03    1.47
  -3   8   3   21.09    1.48
  -4   0  -3    1.15    0.65
   4   0   3    0.54    0.56
   4   0   3    1.77    0.78
  -3  -1  -3   -0.13    0.26
  -3  -1  -3    0.42    0.45
   3   1   3    0.64    0.37
   3   1   3    0.43    0.49
  -2  -2  -3   33.50    1.14
   2   2   3   34.30    0.96
   2   2   3   31.35    1.42
   2   2   3   33.98    0.96
  -1  -3  -3    1.85    0.37
   1   3   3    2.34    0.51
   0  -4  -3    0.29    0.13
   0  -4  -3    0.39    0.12
   0   4   3    0.47    0.36
   1  -5  -3   12.80    0.64
   1  -5  -3   12.25    0.64
   1  -5  -3   13.09    0.65
  -1   5   3   13.00    0.90
  -1   5   3   13.13    0.83
   2  -6  -3   15.68    0.96
   2  -6  -3   15.56    0.67
  -2   6   3   14.73    1.05
  -2   6   3   15.50    1.16
   3  -7  -3    2.23    0.63
  -3   7   3    2.49    0.66
  -4   1  -3    3.02    0.79
   4  -1   3    1.98    0.67
  -3   0  -3    1.59    0.53
  -3   0  -3    0.57    0.30
   3   0   3    0.53    0.39
  -2  -1  -3   -0.26    0.20
   2   1   3   -0.23    0.30
   2   1   3   -0.12    0.20
  -1  -2  -3    1.47    0.33
   1   2   3    1.29    0.19
   1   2   3    1.43    0.20
   1   2   3    1.21    0.39
   0  -3  -3    9.94    0.33
   0  -3  -3    9.61    0.33
   0  -3  -3    9.61    0.59
   0   3   3   10.33    0.74
   0   3   3    9.85    0.31
   1  -4  -3   22.41    0.76
   1  -4  -3   20.22    0.77
  -1   4   3   20.88    0.94
  -1   4   3   19.92    1.02
  -1   4   3   22.35    0.89
  -1   4   3   22.17    0.84
  -1   4   3   22.06    0.78
   2  -5  -3    6.55    0.72
   2  -5  -3    7.49    0.43
  -2   5   3    7.45    0.49
  -2   5   3    7.28    0.80
  -2   5   3    7.35    0.52
   3  -6  -3    4.82    0.81
  -3   6   3    5.79    0.89
   4  -7  -3    0.78    0.68
  -4   7   3    0.53    0.56
  -4   2  -3    0.27    0.50
   4  -2   3    0.75    0.61
  -3   1  -3   16.45    0.73
  -3   1  -3   16.41    1.09
   3  -1   3   16.01    1.05
  -2   0  -3   19.17    0.76
  -2   0  -3   21.81    0.97
   2   0   3   21.06    0.85
  -1  -1  -3    2.21    0.36
   1   1   3    2.67    0.29
   1   1   3    2.79    0.46
   1   1   3    2.32    0.37
   1   1   3    2.59    0.27
   0  -2  -3    1.12    0.30
   0  -2  -3    1.21    0.27
   0  -2  -3    1.19    0.17
   0  -2  -3    1.58    0.18
   0   2   3    1.24    0.32
   0   2   3    1.99    0.34
   0   2   3    1.13    0.16
   1  -3  -3    5.03    0.38
   1  -3  -3    4.94    0.48
  -1   3   3    5.05    0.47
  -1   3   3    5.42    0.46
  -1   3   3    3.22    0.52
  -1   3   3    5.06    0.53
   2  -4  -3    2.64    0.46
   2  -4  -3    2.17    0.24
  -2   4   3    2.18    0.46
  -2   4   3    2.62    0.29
  -2   4   3    2.19    0.28
   3  -5  -3   27.10    1.41
  -3   5   3   28.68    1.48
   4  -6  -3    0.76    0.65
  -4   6   3   -0.48    0.45
  -4   3  -3    8.72    1.10
   4  -3   3    8.46    1.10
  -3   2  -3    2.84    0.60
   3  -2   3    1.49    0.52
   3  -2   3    1.50    0.34
  -2   1  -3   26.07    0.82
  -2   1  -3   23.19    0.99
   2  -1   3   26.46    1.02
   2  -1   3   25.75    0.79
  -1   0  -3   12.68    0.54
  -1   0  -3   14.04    0.60
   1   0   3   13.69    0.55
   1   0   3   12.63    0.51
   1   0   3   13.00    0.66
   1   0   3   12.81    0.51
   1   0   3   13.01    0.58
   0  -1  -3    5.53    0.41
   0  -1  -3    5.62    0.30
   0  -1  -3    5.64    0.31
   0  -1  -3    5.15    0.39
   0   1   3    5.04    0.37
   0   1   3    5.47    0.44
   0   1   3    5.75    0.29
   0   1   3    5.72    0.30
   1  -2  -3    6.88    0.52
   1  -2  -3    6.36    0.36
   1  -2  -3    5.23    0.52
   1  -2  -3    6.64    0.51
  -1   2   3    6.91    0.61
  -1   2   3    6.13    0.53
  -1   2   3    6.62    0.46
   2  -3  -3    9.31    0.72
  -2   3   3   11.44    0.79
  -2   3   3   11.02    0.36
   3  -4  -3    2.93    0.65
   4  -5  -3    4.39    0.89
  -4   5   3    3.87    0.83
  -4   4  -3    1.80    0.61
   4  -4   3    1.54    0.69
  -3   3  -3    1.23    0.48
   3  -3   3    1.34    0.30
   3  -3   3    1.22    0.49
  -2   2  -3   39.12    1.24
   2  -2   3   42.06    1.11
   2  -2   3   41.64    0.96
  -1   1  -3   80.25    1.46
  -1   1  -3   78.20    1.31
  -1   1  -3   79.25    1.39
   1  -1   3   79.68    1.30
   1  -1   3   80.47    1.37
   1  -1   3   79.10    1.42
   0   0  -3   28.83    0.70
   0   0  -3   29.99    0.67
   0   0  -3   30.26    0.68
   0   0   3   30.16    0.71
   0   0   3   30.56    0.66
   0   0   3   29.58    0.65
   0   0   3   29.74    0.67
   1  -1  -3    9.68    0.54
   1  -1  -3   10.09    0.53
   1  -1  -3    9.48    0.56
   1  -1  -3    9.79    0.37
  -1   1   3    9.45    0.41
  -1   1   3   10.68    0.54
  -1   1   3    9.86    0.58
  -1   1   3    9.34    0.37
  -1   1   3    9.35    0.53
   2  -2  -3   29.03    1.15
  -2   2   3   29.61    1.13
   3  -3  -3    4.60    0.78
  -3   3   3    4.03    0.66
   4  -4  -3    0.25    0.53
  -4   4   3    0.15    0.48
  -4   5  -3    0.69    0.49
   4  -5   3    0.20    0.57
  -3   4  -3   15.79    1.05
   3  -4   3   18.42    0.76
   3  -4   3   17.19    1.16
  -2   3  -3    3.69    0.52
   2  -3   3    2.92    0.48
   2  -3   3    3.55    0.35
   2  -3   3    2.52    0.34
  -1   2  -3   30.04    0.92
  -1   2  -3   29.35    0.78
   1  -2   3   28.77    0.85
   1  -2   3   30.80    0.77
   1  -2   3   28.86    0.72
   1  -2   3   29.98    0.89
   0   1  -3   16.96    0.61
   0   1  -3   17.42    0.55
   0   1  -3   17.96    0.36
   0  -1   3   17.62    0.37
   0  -1   3   17.19    0.62
   0  -1   3   17.80    0.57
   1   0  -3    4.63    0.38
   1   0  -3    4.37    0.42
   1   0  -3    4.54    0.34
   1   0  -3    3.35    0.38
  -1   0   3    4.89    0.45
  -1   0   3    4.41    0.33
  -1   0   3    4.66    0.38
   2  -1  -3    1.36    0.41
  -2   1   3    0.32    0.29
   3  -2  -3   -0.36    0.36
  -3   2   3    0.28    0.39
   4  -3  -3    3.14    0.78
  -4   3   3    4.56    0.87
  -4   6  -3    3.04    0.81
   4  -6   3    3.78    0.88
  -3   5  -3    0.57    0.41
   3  -5   3    0.37    0.44
   3  -5   3   -0.30    0.22
  -2   4  -3    8.31    0.65
   2  -4   3    7.17    0.73
   2  -4   3    9.75    0.57
   2  -4   3    8.08    0.45
  -1   3  -3    9.05    0.53
  -1   3  -3   10.12    0.50
  -1   3  -3    9.38    0.62
   1  -3   3    8.65    0.54
   1  -3   3    9.00    0.45
   1  -3   3    9.61    0.59
   0   2  -3   24.07    0.74
   0   2  -3   24.56    0.71
   0  -2   3   22.54    0.68
   0  -2   3   24.18    0.76
   1   1  -3    0.66    0.20
   1   1  -3    0.85    0.29
   1   1  -3    0.76    0.26
   1   1  -3    0.72    0.20
  -1  -1   3    0.60    0.21
  -1  -1   3    0.49    0.23
  -1  -1   3    0.90    0.24
   2   0  -3    9.59    0.73
   2   0  -3    8.35    0.39
  -2   0   3    6.72    0.64
  -2   0   3    7.77    0.42
  -2   0   3    8.30    0.40
   3  -1  -3    0.20    0.42
  -3   1   3    0.22    0.37
   4  -2  -3    1.53    0.67
  -4   2   3    2.90    0.76
  -4   7  -3    0.01    0.49
   4  -7   3    0.65    0.64
  -3   6  -3    9.16    0.98
   3  -6   3   10.93    1.19
   3  -6   3    8.42    0.64
  -2   5  -3    8.42    0.65
  -2   5  -3    9.29    0.57
   2  -5   3   10.74    0.83
   2  -5   3    8.41    0.58
  -1   4  -3   46.67    1.18
  -1   4  -3   45.13    1.04
  -1   4  -3   47.12    1.30
   1  -4   3   45.65    1.10
   1  -4   3   44.57    1.01
   1  -4   3   46.00    1.23
   0   3  -3    0.39    0.14
   0   3  -3    0.09    0.21
   0   3  -3    0.21    0.20
   0  -3   3    0.29    0.23
   0  -3   3    0.37    0.20
   0  -3   3    0.43    0.12
   1   2  -3   19.96    0.76
   1   2  -3   20.30    0.76
   1   2  -3   18.93    0.62
   1   2  -3   18.86    0.72
  -1  -2   3   19.39    0.64
  -1  -2   3   21.53    0.76
  -1  -2   3   19.94    0.75
   2   1  -3   20.17    0.94
   2   1  -3   19.07    0.69
  -2  -1   3   19.76    0.73
  -2  -1   3   19.58    0.91
  -2  -1   3   19.63    0.68
   3   0  -3   17.88    0.56
   3   0  -3   17.62    1.15
  -3   0   3   19.24    1.15
   4  -1  -3   -0.53    0.44
  -4   1   3   -0.08    0.42
  -4   8  -3    2.38    0.76
   4  -8   3    3.97    0.96
  -3   7  -3    0.50    0.43
   3  -7   3   -0.47    0.43
   2  -6   3    0.46    0.36
   2  -6   3    0.52    0.30
  -1   5  -3   16.39    0.86
  -1   5  -3   16.98    0.68
   1  -5   3   16.24    0.65
   1  -5   3   16.73    0.84
   1  -5   3   15.49    0.73
   0   4  -3   69.42    1.55
   0   4  -3   69.62    1.44
   0   4  -3   70.30    1.20
   0  -4   3   68.37    1.16
   0  -4   3   68.79    1.59
   0  -4   3   71.14    1.41
   1   3  -3   71.11    1.42
   1   3  -3   71.42    1.46
   1   3  -3   71.08    1.46
   1   3  -3   72.57    1.30
   1   3  -3   70.58    1.56
  -1  -3   3   74.88    1.46
  -1  -3   3   73.66    1.47
  -1  -3   3   71.34    1.29
  -1  -3   3   71.85    1.61
   2   2  -3    2.57    0.46
   2   2  -3    2.88    0.39
  -2  -2   3    2.66    0.40
  -2  -2   3    3.05    0.43
  -2  -2   3    3.22    0.48
   3   1  -3    2.75    0.60
   3   1  -3    1.78    0.32
  -3  -1   3    2.18    0.33
  -3  -1   3    1.51    0.48
   4   0  -3    0.73    0.56
  -4   0   3    0.73    0.55
  -3   8  -3    0.56    0.45
   3  -8   3    0.10    0.44
  -2   7  -3    1.09    0.39
   2  -7   3    1.00    0.47
   2  -7   3    0.69    0.36
   2  -7   3    0.95    0.39
  -1   6  -3   17.41    0.91
  -1   6  -3   18.68    0.84
  -1   6  -3   19.53    0.79
   1  -6   3   17.92    0.93
   0   5  -3   29.22    0.98
   0   5  -3   29.35    0.89
   0  -5   3   30.24    1.17
   0  -5   3   30.42    0.85
   1   4  -3   18.21    0.69
   1   4  -3   16.69    0.76
   1   4  -3   17.34    0.76
  -1  -4   3   16.71    0.86
  -1  -4   3   17.48    0.75
  -1  -4   3   18.44    0.75
  -1  -4   3   19.26    0.96
   2   3  -3    1.26    0.39
   2   3  -3    1.33    0.38
  -2  -3   3    1.27    0.38
  -2  -3   3    1.47    0.38
  -2  -3   3    1.74    0.39
   3   2  -3    4.18    0.72
  -3  -2   3    6.51    0.61
  -3  -2   3    3.94    0.64
   4   1  -3    0.72    0.58
  -4  -1   3    0.35    0.49
  -3   9  -3    5.45    0.84
   3  -9   3    5.45    0.97
  -2   8  -3    0.55    0.36
   2  -8   3    0.39    0.43
   2  -8   3    0.36    0.37
   2  -8   3    0.74    0.42
  -1   7  -3   13.61    0.75
  -1   7  -3   15.02    0.91
  -1   7  -3   16.15    0.88
   1  -7   3   15.60    1.00
   1  -7   3   14.29    0.90
   0   6  -3    0.02    0.23
   0   6  -3    0.32    0.27
   0  -6   3   -0.20    0.16
   0  -6   3    0.26    0.35
   0  -6   3    0.51    0.37
   1   5  -3    0.14    0.24
   1   5  -3   -0.02    0.23
  -1  -5   3    0.17    0.35
  -1  -5   3    0.48    0.36
   2   4  -3    6.47    0.66
   2   4  -3    6.89    0.76
   2   4  -3    6.04    0.66
  -2  -4   3    6.60    0.69
  -2  -4   3    5.78    0.67
   3   3  -3   37.96    1.53
   3   3  -3   38.40    1.53
  -3  -3   3   39.64    1.56
  -3  -3   3   39.66    1.32
   4   2  -3   -0.53    0.50
  -4  -2   3   -0.12    0.43
   3 -10   3    5.21    0.97
  -2   9  -3    2.13    0.53
   2  -9   3    2.34    0.57
   2  -9   3    1.75    0.56
   2  -9   3    3.79    0.70
  -1   8  -3    5.02    0.59
  -1   8  -3    5.28    0.67
  -1   8  -3    4.98    0.69
   1  -8   3    5.39    0.72
   1  -8   3    3.96    0.70
   0   7  -3    0.46    0.30
   0   7  -3    0.07    0.25
   0  -7   3    0.77    0.40
   0  -7   3    0.58    0.38
   1   6  -3    1.50    0.37
   1   6  -3    1.77    0.36
  -1  -6   3    0.80    0.42
  -1  -6   3    0.69    0.40
   2   5  -3    6.69    0.76
   2   5  -3    7.25    0.70
   2   5  -3    8.96    0.77
  -2  -5   3    7.72    0.87
  -2  -5   3    7.87    0.85
   3   4  -3   18.94    1.13
   3   4  -3   18.50    1.15
   3   4  -3   18.13    1.26
  -3  -4   3   15.93    0.98
  -3  -4   3   18.53    1.19
   4   3  -3   13.25    1.31
   4   3  -3   12.33    1.26
  -4  -3   3   13.07    1.37
   3 -11   3    1.75    0.77
  -2  10  -3    0.86    0.43
   2 -10   3    0.53    0.51
   2 -10   3    0.56    0.50
   2 -10   3    0.43    0.46
  -1   9  -3    0.89    0.38
  -1   9  -3    0.48    0.42
  -1   9  -3    0.41    0.38
   1  -9   3   -0.28    0.43
   1  -9   3    0.72    0.46
   0   8  -3    2.04    0.50
   0   8  -3    1.39    0.41
   0  -8   3    0.83    0.49
   0  -8   3    1.76    0.56
   1   7  -3   60.33    1.75
   1   7  -3   59.54    1.53
  -1  -7   3   59.85    2.02
  -1  -7   3   60.51    1.92
   2   6  -3   90.84    2.40
   2   6  -3   94.33    2.05
  -2  -6   3   90.02    2.55
  -2  -6   3   90.31    2.43
   3   5  -3   20.49    1.19
   3   5  -3   19.94    1.37
   3   5  -3   17.56    1.18
  -3  -5   3   18.20    1.12
   4   4  -3    1.83    0.68
   4   4  -3    0.59    0.59
   4   4  -3    1.26    0.64
  -2  11  -3    3.88    0.73
   2 -11   3    3.33    0.76
   2 -11   3    3.86    0.74
   2 -11   3    3.34    0.72
  -1  10  -3   14.22    0.96
  -1  10  -3   15.54    1.10
  -1  10  -3   14.97    1.08
   1 -10   3   16.25    1.34
   1 -10   3   15.84    1.19
   1 -10   3   17.50    1.07
   0   9  -3   38.39    1.36
   0   9  -3   35.98    1.51
   0  -9   3   34.69    1.60
   0  -9   3   36.56    1.75
   1   8  -3   53.49    1.77
   1   8  -3   54.81    1.51
  -1  -8   3   51.50    1.91
  -1  -8   3   52.93    2.05
   2   7  -3   21.85    1.04
   2   7  -3   20.73    1.27
  -2  -7   3   20.89    1.37
  -2  -7   3   19.40    1.26
   3   6  -3    6.39    0.79
   3   6  -3    6.15    0.79
   3   6  -3    5.60    0.96
  -3  -6   3    6.48    0.88
   4   5  -3   -0.14    0.51
   4   5  -3   -0.04    0.52
   4   5  -3   -0.22    0.54
  -2  12  -3    6.49    0.92
   2 -12   3    5.04    0.90
   2 -12   3    7.69    1.04
   2 -12   3    7.32    1.06
  -1  11  -3   16.10    1.07
  -1  11  -3   16.03    1.20
   1 -11   3   15.71    1.06
   1 -11   3   17.20    1.32
   1 -11   3   16.82    1.44
   0  10  -3    2.28    0.53
   0  10  -3    2.34    0.61
   0 -10   3    1.26    0.63
   0 -10   3    2.21    0.66
   1   9  -3   10.90    0.79
   1   9  -3    8.57    0.97
  -1  -9   3    8.48    1.09
  -1  -9   3    9.24    1.12
   2   8  -3    1.62    0.58
   2   8  -3    2.04    0.45
  -2  -8   3    2.11    0.67
   3   7  -3    3.08    0.66
   3   7  -3    3.99    0.84
  -3  -7   3    3.06    0.69
  -1  12  -3   11.29    1.09
  -1  12  -3   11.85    1.25
   1 -12   3   10.31    1.27
   1 -12   3   11.31    1.28
   1 -12   3   11.40    1.11
   0  11  -3    0.17    0.44
   0  11  -3   -0.13    0.37
   0  11  -3   -0.06    0.39
   0 -11   3   -0.05    0.53
   0 -11   3   -0.41    0.49
   1  10  -3    1.26    0.44
   1  10  -3    1.10    0.57
  -1 -10   3    1.12    0.64
  -1 -10   3    0.32    0.50
   2   9  -3    0.49    0.53
  -2  -9   3    0.86    0.53
   3   8  -3    0.28    0.59
  -3  -8   3    0.68    0.45
   0  12  -3    2.29    0.62
   0  12  -3    1.53    0.57
   0 -12   3    1.71    0.69
   0 -12   3    1.09    0.67
   1  11  -3    1.23    0.64
  -1 -11   3    0.29    0.55
   2  10  -3    8.73    1.17
  -2 -10   3    9.05    1.18
   1  12  -3   -0.01    0.63
  -1 -12   3    1.97    0.69
  -1 -10  -4    2.72    0.80
   1  10   4    0.49    0.80
   0 -11  -4    1.12    0.57
   0  11   4    1.10    0.80
  -2  -8  -4   16.61    1.47
   2   8   4   19.07    1.65
  -1  -9  -4    2.03    0.67
   1   9   4    1.60    0.81
   0 -10  -4    0.55    0.48
   0  10   4    0.71    0.69
   1 -11  -4   -0.39    0.41
  -1  11   4   -0.55    0.51
  -1  11   4   -0.12    0.51
  -3  -6  -4    0.54    0.52
   3   6   4   -0.30    0.54
  -2  -7  -4    2.57    0.70
   2   7   4    1.84    0.78
  -1  -8  -4   20.49    1.31
   1   8   4   19.16    1.58
   0  -9  -4    0.36    0.42
   0   9   4    0.54    0.60
   1 -10  -4    6.20    0.84
  -1  10   4    6.42    1.03
  -1  10   4    7.09    1.15
  -2  11   4   -0.31    0.49
  -2  11   4   -0.62    0.55
  -3  -5  -4    0.71    0.47
   3   5   4   -0.06    0.55
  -2  -6  -4    6.84    0.89
   2   6   4    6.85    1.07
  -1  -7  -4   57.77    1.95
   1   7   4   55.83    2.24
   0  -8  -4    1.05    0.48
   0   8   4    0.93    0.63
   1  -9  -4    1.03    0.45
  -1   9   4    1.70    0.64
  -1   9   4    2.80    0.81
   2 -10  -4    0.43    0.38
  -2  10   4   -0.04    0.60
  -2  10   4    0.30    0.57
  -3  -4  -4    0.19    0.42
   3   4   4    0.10    0.55
  -2  -5  -4    2.66    0.61
   2   5   4    0.85    0.63
  -1  -6  -4   -0.40    0.31
   1   6   4   -0.06    0.45
   0  -7  -4    5.05    0.71
   0   7   4    3.85    0.80
   1  -8  -4   25.45    0.98
   1  -8  -4   24.81    1.20
  -1   8   4   23.91    1.43
  -1   8   4   25.67    1.58
   2  -9  -4    1.34    0.51
   2  -9  -4    0.78    0.38
  -2   9   4    0.54    0.58
  -2   9   4    0.78    0.67
   4   2   4    0.05    0.68
  -3  -3  -4   17.92    1.11
   3   3   4   17.34    1.49
  -2  -4  -4    4.28    0.69
   2   4   4    2.93    0.74
   2   4   4    3.59    0.30
  -1  -5  -4    0.04    0.32
   1   5   4   -0.25    0.39
   0  -6  -4   14.10    0.88
   0   6   4   13.15    1.07
   1  -7  -4   11.48    0.68
   1  -7  -4   10.81    0.90
  -1   7   4   11.68    1.08
  -1   7   4    9.56    1.06
   2  -8  -4   20.90    0.98
   2  -8  -4   20.40    1.14
  -2   8   4   21.73    1.40
  -2   8   4   21.43    1.54
   3  -9  -4   11.21    1.22
  -3   9   4   11.18    1.33
   4   1   4    0.38    0.67
  -3  -2  -4    0.38    0.35
   3   2   4    0.29    0.35
   3   2   4   -0.32    0.45
  -2  -3  -4   10.50    0.79
   2   3   4    9.88    0.54
   2   3   4   10.53    0.50
   2   3   4    9.23    0.98
  -1  -4  -4    7.94    0.73
   1   4   4    9.23    0.94
   0  -5  -4    0.78    0.34
   0   5   4    1.19    0.50
   1  -6  -4    1.55    0.34
   1  -6  -4    2.04    0.40
  -1   6   4    2.23    0.57
  -1   6   4    1.37    0.47
   2  -7  -4  111.41    2.09
   2  -7  -4  116.68    2.55
  -2   7   4  114.62    3.16
  -2   7   4  109.78    2.81
   3  -8  -4    2.76    0.72
  -3   8   4    3.23    0.81
  -4   0  -4    0.15    0.56
   4   0   4    0.44    0.54
   4   0   4    0.03    0.66
  -3  -1  -4    3.82    0.58
   3   1   4    3.87    0.78
   3   1   4    3.72    0.58
  -2  -2  -4    0.87    0.37
   2   2   4    1.77    0.31
   2   2   4    0.90    0.28
   2   2   4    1.06    0.47
  -1  -3  -4   -0.07    0.25
   1   3   4    0.00    0.35
   0  -4  -4   -0.13    0.11
   0  -4  -4    0.16    0.10
   0  -4  -4    0.09    0.25
   0   4   4    0.36    0.37
   1  -5  -4    0.29    0.24
   1  -5  -4    0.33    0.26
  -1   5   4    0.17    0.33
  -1   5   4    0.69    0.39
   2  -6  -4    7.26    0.60
   2  -6  -4    8.04    0.83
  -2   6   4    7.78    0.87
  -2   6   4    5.31    0.82
   3  -7  -4    7.96    1.02
  -3   7   4    9.83    1.19
  -4   1  -4    6.27    1.01
   4  -1   4    4.95    1.03
   4  -1   4    3.84    0.82
  -3   0  -4    6.25    0.63
  -3   0  -4    7.44    0.89
   3   0   4    6.57    0.75
   3   0   4    5.47    0.87
  -2  -1  -4    5.08    0.55
   2   1   4    5.90    0.53
   2   1   4    5.55    0.72
  -1  -2  -4    7.78    0.59
   1   2   4    7.89    0.36
   1   2   4    7.96    0.77
   0  -3  -4   65.29    0.95
   0  -3  -4   66.48    0.97
   0  -3  -4   63.51    1.43
   0   3   4   66.82    0.95
   1  -4  -4    9.87    0.60
   1  -4  -4   10.13    0.58
  -1   4   4   10.07    0.74
  -1   4   4   10.28    0.82
  -1   4   4    9.25    0.58
   2  -5  -4    6.66    0.75
   2  -5  -4    6.90    0.46
  -2   5   4    6.64    0.88
  -2   5   4    6.40    0.54
  -2   5   4    7.28    0.57
  -2   5   4    7.59    0.84
   3  -6  -4   37.55    1.70
  -3   6   4   34.98    1.68
   4  -7  -4    0.10    0.62
  -4   7   4    1.19    0.71
  -4   2  -4    0.84    0.54
   4  -2   4    1.13    0.56
  -3   1  -4    1.85    0.40
  -3   1  -4    2.22    0.54
   3  -1   4    0.87    0.45
  -2   0  -4   15.89    0.89
  -2   0  -4   15.50    0.76
   2   0   4   16.10    1.01
   2   0   4   16.97    0.81
  -1  -1  -4    5.57    0.53
  -1  -1  -4    5.44    0.38
   1   1   4    4.90    0.37
   1   1   4    4.62    0.57
   1   1   4    5.86    0.38
   0  -2  -4    8.70    0.54
   0  -2  -4    9.82    0.63
   0  -2  -4    8.33    0.39
   0  -2  -4    8.61    0.39
   0   2   4    9.03    0.69
   0   2   4    8.91    0.39
   0   2   4    8.53    0.54
   1  -3  -4   12.74    0.59
   1  -3  -4   13.81    0.68
  -1   3   4   14.13    0.65
  -1   3   4   13.02    0.76
  -1   3   4   12.13    0.60
  -1   3   4   12.49    0.84
   2  -4  -4   -0.01    0.14
   2  -4  -4    0.27    0.32
  -2   4   4    0.84    0.38
  -2   4   4    0.01    0.20
  -2   4   4   -0.03    0.20
   3  -5  -4    1.58    0.59
  -3   5   4    1.00    0.52
   4  -6  -4   10.50    1.33
  -4   6   4   12.99    1.35
  -4   3  -4    0.87    0.58
   4  -3   4    0.18    0.54
  -3   2  -4   11.54    1.06
   3  -2   4   11.02    0.77
   3  -2   4   11.91    0.94
  -2   1  -4    7.29    0.54
  -2   1  -4    5.95    0.63
   2  -1   4    6.19    0.61
  -1   0  -4    1.34    0.32
  -1   0  -4    1.86    0.32
   1   0   4    2.08    0.38
   1   0   4    2.22    0.34
   1   0   4    1.63    0.29
   1   0   4    2.01    0.33
   0  -1  -4   46.34    0.89
   0  -1  -4   46.40    1.12
   0  -1  -4   46.21    1.06
   0   1   4   47.52    1.05
   0   1   4   47.52    0.88
   0   1   4   46.55    0.87
   0   1   4   48.25    1.16
   1  -2  -4   18.47    0.62
   1  -2  -4   18.05    0.76
  -1   2   4   18.26    0.81
  -1   2   4   18.08    0.62
  -1   2   4   19.23    0.74
  -1   2   4   18.23    0.87
   2  -3  -4   -0.39    0.28
  -2   3   4   -0.10    0.13
  -2   3   4    0.13    0.28
  -2   3   4    0.07    0.13
   3  -4  -4    0.42    0.47
  -3   4   4   -0.30    0.38
   4  -5  -4   15.19    1.52
  -4   5   4   16.04    1.53
  -4   4  -4    5.50    0.91
   4  -4   4    3.95    0.88
  -3   3  -4    3.56    0.66
   3  -3   4    3.85    0.51
   3  -3   4    3.58    0.70
  -2   2  -4   33.73    1.16
   2  -2   4   33.77    1.11
   2  -2   4   33.02    1.19
  -1   1  -4   10.16    0.57
  -1   1  -4   11.51    0.57
  -1   1  -4   10.51    0.58
   1  -1   4   10.68    0.55
   1  -1   4    9.86    0.50
   1  -1   4   11.11    0.60
   1  -1   4   11.32    0.55
   0   0  -4   12.07    0.50
   0   0  -4   11.06    0.52
   0   0  -4   11.63    0.49
   0   0   4   11.34    0.49
   0   0   4   10.82    0.48
   0   0   4   10.99    0.47
   0   0   4   11.95    0.53
   1  -1  -4    1.99    0.26
   1  -1  -4    2.03    0.36
   1  -1  -4    2.38    0.39
   1  -1  -4    2.52    0.37
  -1   1   4    1.74    0.27
  -1   1   4    1.91    0.35
  -1   1   4    1.77    0.32
  -1   1   4    2.04    0.39
  -1   1   4    2.13    0.27
   2  -2  -4    6.22    0.67
  -2   2   4    7.15    0.32
  -2   2   4    6.22    0.65
  -2   2   4    7.30    0.35
   3  -3  -4    3.27    0.70
  -3   3   4    2.58    0.61
   4  -4  -4    0.84    0.60
  -4   4   4    0.77    0.59
  -4   5  -4    3.81    0.84
   4  -5   4    3.98    0.92
  -3   4  -4    5.99    0.77
   3  -4   4    4.02    0.72
   3  -4   4    4.14    0.50
  -2   3  -4    0.13    0.25
   2  -3   4   -0.15    0.20
   2  -3   4   -0.17    0.28
  -1   2  -4  125.53    1.81
  -1   2  -4  125.76    2.11
   1  -2   4  120.90    2.11
   1  -2   4  124.11    1.86
   1  -2   4  123.77    1.78
   1  -2   4  124.39    2.07
   0   1  -4  115.78    1.75
   0   1  -4  122.65    1.50
   0  -1   4  118.82    1.96
   0  -1   4  119.03    1.51
   0  -1   4  119.05    1.71
   0  -1   4  118.91    1.76
   1   0  -4    1.17    0.26
   1   0  -4    1.25    0.32
   1   0  -4    1.42    0.33
   1   0  -4    1.37    0.28
  -1   0   4    1.10    0.25
  -1   0   4    0.97    0.25
  -1   0   4    1.66    0.32
  -1   0   4    1.62    0.24
   2  -1  -4    4.29    0.61
  -2   1   4    3.20    0.28
  -2   1   4    3.82    0.25
  -2   1   4    3.28    0.49
   3  -2  -4    1.42    0.53
  -3   2   4    0.76    0.45
   4  -3  -4    0.73    0.60
  -4   3   4   -0.20    0.46
  -4   6  -4   13.75    1.35
   4  -6   4   13.57    1.44
  -3   5  -4    3.21    0.64
   3  -5   4    3.73    0.71
   3  -5   4    3.13    0.45
  -2   4  -4   35.95    1.18
   2  -4   4   37.08    1.14
   2  -4   4   37.66    1.37
  -1   3  -4   12.49    0.54
  -1   3  -4   12.44    0.66
  -1   3  -4   11.99    0.71
   1  -3   4   12.96    0.69
   1  -3   4   13.62    0.53
   0   2  -4  152.01    2.20
   0   2  -4  153.81    2.34
   0  -2   4  156.06    2.20
   0  -2   4  148.65    2.33
   1   1  -4   26.65    0.80
   1   1  -4   26.79    0.88
   1   1  -4   24.99    0.71
   1   1  -4   27.42    0.91
  -1  -1   4   26.28    0.88
  -1  -1   4   25.27    0.82
  -1  -1   4   24.60    0.71
   2   0  -4    5.14    0.36
   2   0  -4    4.50    0.59
  -2   0   4    4.51    0.38
  -2   0   4    3.94    0.51
   3  -1  -4   18.31    1.17
  -3   1   4   21.27    1.18
   4  -2  -4   -0.18    0.53
  -4   2   4    0.99    0.51
  -4   7  -4   17.63    1.37
   4  -7   4   16.52    1.61
  -3   6  -4    6.04    0.80
   3  -6   4    4.16    0.84
   3  -6   4    4.79    0.54
  -2   5  -4    0.43    0.32
   2  -5   4    0.65    0.27
   2  -5   4    0.29    0.32
  -1   4  -4    5.60    0.41
  -1   4  -4    3.97    0.50
  -1   4  -4    4.91    0.52
   1  -4   4    4.81    0.44
   1  -4   4    4.97    0.38
   1  -4   4    4.39    0.51
   0   3  -4  118.44    1.99
   0   3  -4  122.64    2.09
   0  -3   4  117.69    1.94
   0  -3   4  118.88    2.12
   1   2  -4  186.27    2.32
   1   2  -4  192.83    2.75
   1   2  -4  188.15    2.73
   1   2  -4  190.16    2.73
  -1  -2   4  189.34    2.32
  -1  -2   4  191.08    2.79
  -1  -2   4  193.96    2.71
   2   1  -4   49.84    1.47
   2   1  -4   51.29    1.16
  -2  -1   4   49.76    1.18
  -2  -1   4   52.03    1.13
  -2  -1   4   49.57    1.36
   3   0  -4   -0.05    0.15
   3   0  -4   -0.08    0.37
  -3   0   4   -0.38    0.32
  -3   0   4    0.08    0.14
   4  -1  -4    2.34    0.74
  -4   1   4    2.83    0.74
  -3   7  -4    3.15    0.66
   3  -7   4    2.08    0.69
  -2   6  -4    1.19    0.38
   2  -6   4    1.31    0.45
   2  -6   4    0.80    0.34
  -1   5  -4   29.91    0.85
  -1   5  -4   29.74    1.13
   1  -5   4   30.12    1.13
   1  -5   4   30.50    0.91
   1  -5   4   29.14    0.82
   0   4  -4   44.27    0.71
   0   4  -4   41.99    1.18
   0   4  -4   43.57    0.78
   0  -4   4   44.15    1.30
   0  -4   4   44.02    0.76
   1   3  -4   46.04    1.28
   1   3  -4   43.89    1.21
   1   3  -4   45.52    1.21
   1   3  -4   43.66    0.94
  -1  -3   4   43.61    0.94
  -1  -3   4   45.60    1.29
   2   2  -4    4.00    0.55
   2   2  -4    3.90    0.45
   2   2  -4    3.87    0.55
  -2  -2   4    4.97    0.56
  -2  -2   4    3.66    0.46
  -2  -2   4    4.54    0.49
   3   1  -4    2.32    0.33
   3   1  -4    2.38    0.60
  -3  -1   4    3.07    0.38
  -3  -1   4    3.55    0.62
   4   0  -4   -0.77    0.47
  -4   0   4    0.16    0.47
  -3   8  -4    0.54    0.42
   3  -8   4    0.21    0.52
   2  -7   4    2.77    0.57
   2  -7   4    3.54    0.57
  -1   6  -4    4.64    0.44
  -1   6  -4    4.24    0.58
   1  -6   4    4.52    0.49
   1  -6   4    4.82    0.59
   0   5  -4   53.40    1.39
   0   5  -4   53.51    1.07
   0  -5   4   53.04    1.56
   0  -5   4   51.69    1.03
   1   4  -4   23.10    0.72
   1   4  -4   21.52    0.78
   1   4  -4   23.10    0.93
  -1  -4   4   23.33    1.04
   2   3  -4    0.75    0.34
   2   3  -4    0.25    0.32
  -2  -3   4    0.19    0.28
  -2  -3   4   -0.28    0.26
  -2  -3   4    0.37    0.30
   3   2  -4    0.18    0.45
  -3  -2   4    0.60    0.42
  -3  -2   4    0.51    0.28
   4   1  -4    3.94    0.86
  -4  -1   4    5.55    0.92
  -3   9  -4    3.50    0.72
   3  -9   4    2.17    0.71
  -2   8  -4   10.88    0.81
   2  -8   4   10.02    0.91
   2  -8   4   11.14    1.13
   2  -8   4    9.79    0.92
  -1   7  -4   63.53    1.47
  -1   7  -4   63.16    1.80
   1  -7   4   63.39    1.86
   0   6  -4   15.11    0.70
   0   6  -4   16.71    0.85
   0  -6   4   16.16    0.98
   0  -6   4   17.09    0.67
   1   5  -4    7.52    0.49
   1   5  -4    7.19    0.66
   1   5  -4    7.72    0.56
  -1  -5   4    7.09    0.76
  -1  -5   4    8.28    0.80
   2   4  -4    0.21    0.31
   2   4  -4   -0.32    0.29
   2   4  -4   -0.04    0.27
  -2  -4   4    0.41    0.35
  -2  -4   4   -0.01    0.30
  -2  -4   4   -0.22    0.24
   3   3  -4    0.93    0.48
   3   3  -4    1.57    0.57
  -3  -3   4    1.32    0.40
  -3  -3   4    0.49    0.43
   4   2  -4    8.15    1.10
  -4  -2   4    6.74    1.01
  -3  10  -4    7.20    0.96
   3 -10   4    6.30    1.06
  -2   9  -4   11.72    0.90
   2  -9   4   11.04    1.06
   2  -9   4    9.91    0.93
   2  -9   4   11.64    1.15
  -1   8  -4    0.33    0.25
  -1   8  -4    0.29    0.29
  -1   8  -4    0.83    0.41
   1  -8   4   -0.09    0.36
   1  -8   4   -0.35    0.39
   0   7  -4    1.41    0.36
   0   7  -4    1.16    0.40
   0  -7   4    0.77    0.25
   0  -7   4    1.24    0.46
   0  -7   4    1.10    0.44
   1   6  -4    4.95    0.55
   1   6  -4    4.48    0.56
  -1  -6   4    3.69    0.62
  -1  -6   4    3.73    0.61
   2   5  -4    6.68    0.73
   2   5  -4    5.99    0.69
   2   5  -4    5.12    0.65
  -2  -5   4    6.55    0.80
  -2  -5   4    7.32    0.83
   3   4  -4   14.04    1.09
   3   4  -4   13.62    1.12
   3   4  -4   13.92    1.07
  -3  -4   4   15.72    1.10
  -3  -4   4   14.19    0.92
   4   3  -4    3.51    0.81
   4   3  -4    3.21    0.79
  -4  -3   4    2.68    0.73
  -3  11  -4    0.86    0.55
   3 -11   4    0.16    0.56
  -2  10  -4    0.88    0.44
   2 -10   4    1.48    0.55
   2 -10   4    0.36    0.45
   2 -10   4    0.36    0.51
  -1   9  -4    0.34    0.32
  -1   9  -4    0.09    0.28
  -1   9  -4    0.62    0.43
   1  -9   4   -0.61    0.45
   1  -9   4    0.06    0.44
   0   8  -4    4.57    0.63
   0   8  -4    4.23    0.58
   0  -8   4    5.19    0.81
   0  -8   4    3.43    0.65
   1   7  -4   23.71    1.07
   1   7  -4   23.89    1.05
  -1  -7   4   24.71    1.35
  -1  -7   4   23.01    1.24
   2   6  -4    1.61    0.44
   2   6  -4    2.24    0.54
  -2  -6   4    2.23    0.60
  -2  -6   4    2.13    0.61
   3   5  -4    1.61    0.56
   3   5  -4    1.27    0.56
   3   5  -4    1.60    0.55
  -3  -5   4    1.73    0.49
   4   4  -4   14.38    1.35
   4   4  -4   13.71    1.49
   4   4  -4   16.25    1.44
  -4  -4   4   13.13    1.35
  -2  11  -4    1.90    0.56
   2 -11   4    0.16    0.50
   2 -11   4    1.80    0.64
   2 -11   4    1.33    0.66
  -1  10  -4    3.43    0.67
  -1  10  -4    3.11    0.63
  -1  10  -4    1.75    0.47
   1 -10   4    2.51    0.68
   1 -10   4    1.58    0.66
   0   9  -4   14.90    1.00
   0   9  -4   16.31    0.98
   0  -9   4   15.17    1.23
   0  -9   4   15.58    1.16
   1   8  -4    0.52    0.37
   1   8  -4    0.47    0.36
  -1  -8   4    0.41    0.48
  -1  -8   4   -0.02    0.44
   2   7  -4   15.76    0.97
   2   7  -4   13.24    1.01
  -2  -7   4   13.32    1.22
  -2  -7   4   13.17    1.23
   3   6  -4    1.19    0.50
   3   6  -4   -0.01    0.43
   3   6  -4    0.49    0.51
  -3  -6   4    1.20    0.50
   4   5  -4    0.71    0.67
   4   5  -4    0.09    0.52
   4   5  -4    0.82    0.67
  -2  12  -4   -0.12    0.40
   2 -12   4    0.16    0.56
   2 -12   4    1.01    0.56
   2 -12   4   -0.07    0.47
  -1  11  -4    1.15    0.49
  -1  11  -4    2.03    0.61
  -1  11  -4    1.38    0.45
   1 -11   4    0.61    0.57
   1 -11   4    0.43    0.64
   1 -11   4    0.43    0.40
   0  10  -4    6.53    0.81
   0  10  -4    8.58    0.81
   0  10  -4    7.35    0.82
   0 -10   4    8.79    1.13
   0 -10   4    7.59    1.02
   1   9  -4   -0.40    0.36
   1   9  -4   -0.15    0.34
  -1  -9   4   -0.20    0.49
  -1  -9   4    0.02    0.46
   2   8  -4    2.10    0.57
   2   8  -4    0.79    0.40
  -2  -8   4    1.47    0.61
  -2  -8   4    1.77    0.66
   3   7  -4    1.95    0.56
   3   7  -4    1.48    0.62
  -3  -7   4    1.38    0.56
  -1  12  -4    0.51    0.41
  -1  12  -4    1.13    0.53
   1 -12   4    0.84    0.62
   1 -12   4    0.04    0.44
   1 -12   4    1.40    0.53
   0  11  -4    0.18    0.40
   0  11  -4    0.32    0.39
   0  11  -4    0.04    0.40
   0 -11   4   -0.08    0.56
   0 -11   4    1.42    0.61
   1  10  -4   -0.16    0.45
   1  10  -4   -0.31    0.29
  -1 -10   4   -0.32    0.48
  -1 -10   4   -0.23    0.47
   2   9  -4    0.30    0.40
   2   9  -4   -0.35    0.44
  -2  -9   4    0.71    0.56
  -2  -9   4   -0.05    0.52
   3   8  -4    5.57    0.99
  -3  -8   4    5.17    0.86
   0  12  -4   -0.07    0.40
   0  12  -4    0.93    0.50
   0 -12   4    0.78    0.59
   0 -12   4    1.87    0.70
   1  11  -4    5.22    0.96
  -1 -11   4    6.63    1.07
  -1 -11   4    7.20    1.12
   2  10  -4    0.78    0.56
  -2 -10   4   -0.11    0.42
  -1 -12   4    0.96    0.62
  -1 -12   4    0.93    0.66
  -2  -8  -5   -0.37    0.43
   2   8   5   -0.11    0.62
  -1  -9  -5    0.70    0.51
   1   9   5    2.06    0.91
   0 -10  -5    0.27    0.50
   0  10   5   -0.05    0.63
  -2  -7  -5    1.44    0.57
   2   7   5    1.63    0.78
  -1  -8  -5    2.70    0.70
   1   8   5    0.48    0.67
   0  -9  -5    4.51    0.79
   0   9   5    4.77    1.02
   1 -10  -5    1.81    0.58
  -1  10   5    3.13    0.85
  -1  10   5    1.92    0.72
  -3  -5  -5    8.56    1.07
   3   5   5    6.92    1.27
  -2  -6  -5    6.03    0.86
   2   6   5    5.15    0.99
  -1  -7  -5    1.94    0.58
   1   7   5    1.63    0.70
   0  -8  -5   10.25    1.01
   0   8   5    7.91    1.12
   1  -9  -5    0.26    0.37
  -1   9   5    0.50    0.53
  -1   9   5   -0.08    0.49
  -2  10   5    0.56    0.57
  -2  10   5    1.29    0.70
  -3  -4  -5    4.79    0.77
   3   4   5    2.40    0.86
  -2  -5  -5    1.42    0.54
   2   5   5    1.22    0.61
  -1  -6  -5   -0.04    0.36
   1   6   5    1.08    0.57
   0  -7  -5   15.98    1.07
   0   7   5   16.43    1.34
   1  -8  -5    2.90    0.58
  -1   8   5    2.25    0.73
  -1   8   5    1.31    0.61
   2  -9  -5    0.38    0.41
   2  -9  -5    1.37    0.44
  -2   9   5   -0.41    0.46
  -2   9   5    0.46    0.61
  -3  -3  -5    0.11    0.38
   3   3   5    0.15    0.57
  -2  -4  -5   10.25    1.00
   2   4   5    9.39    1.13
  -1  -5  -5    0.09    0.34
   1   5   5    0.34    0.48
   0  -6  -5    7.93    0.81
   0   6   5    6.46    0.94
   1  -7  -5   24.25    1.12
   1  -7  -5   25.02    0.93
  -1   7   5   24.75    1.36
  -1   7   5   22.32    1.45
   2  -8  -5    0.07    0.28
   2  -8  -5    0.27    0.38
  -2   8   5   -0.23    0.46
  -2   8   5   -0.43    0.41
   3  -9  -5    7.08    1.02
  -3   9   5    6.44    1.09
   4   1   5    1.38    0.77
  -3  -2  -5    1.11    0.47
   3   2   5    1.84    0.71
   3   2   5   -0.29    0.34
  -2  -3  -5   10.94    0.96
   2   3   5    9.74    1.09
   2   3   5    9.83    0.53
  -1  -4  -5    1.00    0.39
   1   4   5    0.52    0.44
   0  -5  -5   -0.06    0.27
   0   5   5   -0.50    0.36
   1  -6  -5   45.74    1.40
   1  -6  -5   44.30    1.22
  -1   6   5   47.54    1.87
  -1   6   5   44.24    1.66
   2  -7  -5    0.32    0.29
   2  -7  -5   -0.36    0.34
  -2   7   5   -0.62    0.45
  -2   7   5    0.51    0.47
   3  -8  -5    0.49    0.52
  -3   8   5   -0.73    0.39
   4   0   5    4.49    1.01
   4   0   5    2.32    0.67
  -3  -1  -5    1.64    0.47
   3   1   5    1.93    0.68
   3   1   5    2.22    0.51
  -2  -2  -5   15.43    0.93
   2   2   5   16.10    0.68
   2   2   5   17.00    0.72
   2   2   5   16.15    1.16
  -1  -3  -5   65.40    1.71
   1   3   5   64.34    1.94
   0  -4  -5    0.92    0.33
   0  -4  -5    1.13    0.18
   0   4   5    0.94    0.17
   0   4   5    0.70    0.43
   1  -5  -5    0.55    0.28
   1  -5  -5    1.27    0.37
  -1   5   5    1.16    0.44
  -1   5   5    0.12    0.38
   2  -6  -5    8.53    0.61
   2  -6  -5    8.75    0.89
  -2   6   5    8.47    0.94
  -2   6   5    5.99    0.89
   3  -7  -5   11.78    1.24
  -3   7   5   13.17    1.34
  -4   1  -5   16.56    1.54
   4  -1   5   17.16    1.68
   4  -1   5   14.56    1.32
  -3   0  -5   29.53    1.21
   3   0   5   27.52    1.25
   3   0   5   30.56    1.68
  -2  -1  -5    3.37    0.50
   2   1   5    2.99    0.42
   2   1   5    4.82    0.75
  -1  -2  -5   36.86    1.20
   1   2   5   37.53    0.78
   1   2   5   37.81    1.39
   1   2   5   37.95    0.77
   0  -3  -5   13.37    0.75
   0  -3  -5   13.75    0.47
   0   3   5   14.68    0.92
   0   3   5   13.94    0.46
   1  -4  -5    2.69    0.39
   1  -4  -5    2.79    0.42
  -1   4   5    2.60    0.50
  -1   4   5    2.21    0.52
   2  -5  -5   12.21    0.61
   2  -5  -5   10.91    0.84
  -2   5   5   12.25    0.95
  -2   5   5   12.87    1.22
   3  -6  -5    4.83    0.84
  -3   6   5    4.28    0.85
  -4   2  -5    0.94    0.60
   4  -2   5   -0.46    0.49
  -3   1  -5    4.43    0.73
  -3   1  -5    4.18    0.54
   3  -1   5    4.56    0.63
   3  -1   5    4.23    0.66
   3  -1   5    4.64    0.83
  -2   0  -5    0.97    0.34
   2   0   5    0.93    0.31
   2   0   5    0.98    0.43
  -1  -1  -5    6.73    0.60
  -1  -1  -5    6.58    0.42
   1   1   5    6.61    0.42
   1   1   5    7.88    0.74
   0  -2  -5   85.31    1.33
   0  -2  -5   84.04    1.67
   0   2   5   79.86    1.85
   0   2   5   82.11    1.29
   1  -3  -5    9.13    0.60
   1  -3  -5    9.47    0.57
  -1   3   5   10.64    0.80
  -1   3   5   10.17    0.72
   2  -4  -5    1.11    0.42
   2  -4  -5    2.13    0.31
  -2   4   5    1.50    0.48
  -2   4   5    1.57    0.31
  -2   4   5    1.70    0.48
   3  -5  -5    0.38    0.48
  -3   5   5   -0.22    0.42
   4  -6  -5   33.05    1.97
  -4   6   5   37.88    2.00
  -4   3  -5   11.41    1.23
   4  -3   5    9.13    1.13
  -3   2  -5    0.43    0.38
   3  -2   5   -0.05    0.35
   3  -2   5    0.29    0.35
  -2   1  -5    4.42    0.57
  -2   1  -5    4.18    0.50
   2  -1   5    3.42    0.56
   2  -1   5    2.99    0.47
  -1   0  -5   13.19    0.61
  -1   0  -5   11.38    0.66
   1   0   5   12.70    0.72
   1   0   5   12.64    0.59
   0  -1  -5   16.20    0.70
   0  -1  -5   16.00    0.61
   0  -1  -5   16.27    0.74
   0   1   5   15.81    0.59
   0   1   5   16.50    0.59
   0   1   5   16.15    0.78
   1  -2  -5   23.81    0.89
   1  -2  -5   23.99    0.79
  -1   2   5   24.48    0.86
  -1   2   5   22.84    0.76
  -1   2   5   24.11    0.93
  -1   2   5   23.71    1.02
   2  -3  -5    1.94    0.46
  -2   3   5    1.96    0.46
  -2   3   5    1.21    0.25
  -2   3   5    1.62    0.27
   3  -4  -5    0.76    0.55
  -3   4   5    2.12    0.60
   4  -5  -5    2.64    0.81
  -4   5   5    1.45    0.66
  -4   4  -5    2.00    0.66
   4  -4   5    0.68    0.63
  -3   3  -5    5.06    0.76
   3  -3   5    4.70    0.60
   3  -3   5    3.90    0.71
  -2   2  -5    9.85    0.71
   2  -2   5   10.50    0.74
   2  -2   5   10.99    0.75
  -1   1  -5    0.56    0.27
  -1   1  -5    0.25    0.25
   1  -1   5    0.07    0.19
   1  -1   5   -0.24    0.18
   1  -1   5    0.13    0.23
   0   0  -5   22.52    0.78
   0   0  -5   20.96    0.71
   0   0  -5   22.38    0.73
   0   0   5   21.41    0.71
   0   0   5   22.79    0.75
   0   0   5   21.62    0.74
   0   0   5   22.62    0.72
   1  -1  -5   39.25    1.13
   1  -1  -5   39.71    0.95
   1  -1  -5   41.01    1.21
   1  -1  -5   39.90    1.14
  -1   1   5   38.86    1.20
  -1   1   5   41.18    1.13
  -1   1   5   41.07    1.10
  -1   1   5   40.09    0.96
  -1   1   5   38.83    1.09
   2  -2  -5   44.44    1.44
  -2   2   5   41.91    1.40
  -2   2   5   43.50    0.99
  -2   2   5   41.52    0.85
   3  -3  -5    5.30    0.84
   4  -4  -5    5.99    1.03
  -4   4   5    5.70    1.00
  -4   5  -5   16.63    1.47
   4  -5   5   16.19    1.57
  -3   4  -5    2.65    0.59
   3  -4   5    2.92    0.49
   3  -4   5    3.00    0.69
  -2   3  -5   36.34    1.21
   2  -3   5   40.28    1.38
   2  -3   5   38.45    1.27
  -1   2  -5   60.93    1.21
  -1   2  -5   60.01    1.45
   1  -2   5   61.46    1.54
   1  -2   5   60.97    1.18
   1  -2   5   60.87    1.31
   0   1  -5   58.92    1.25
   0   1  -5   58.12    1.02
   0  -1   5   60.17    1.05
   0  -1   5   57.73    1.22
   0  -1   5   59.39    1.42
   0  -1   5   58.35    1.24
   0  -1   5   58.62    1.24
   1   0  -5   10.71    0.67
   1   0  -5    9.89    0.60
   1   0  -5   11.25    0.69
   1   0  -5   11.75    0.58
  -1   0   5   10.50    0.52
  -1   0   5   10.83    0.61
  -1   0   5   11.94    0.61
   2  -1  -5    4.10    0.57
  -2   1   5    5.07    0.39
  -2   1   5    4.97    0.33
  -2   1   5    5.61    0.65
   3  -2  -5    8.36    0.95
  -3   2   5    9.82    0.99
   4  -3  -5    0.40    0.60
  -4   3   5   -0.18    0.43
  -4   6  -5    2.39    0.67
   4  -6   5    0.99    0.66
  -3   5  -5   11.62    1.04
   3  -5   5   10.44    0.77
   3  -5   5    9.35    1.10
  -2   4  -5    1.63    0.45
  -2   4  -5    0.60    0.31
   2  -4   5    0.38    0.26
   2  -4   5    0.94    0.38
  -1   3  -5   18.45    0.62
  -1   3  -5   18.59    0.87
   1  -3   5   18.93    0.62
   1  -3   5   18.28    0.88
   0   2  -5   12.94    0.66
   0   2  -5   13.63    0.70
   0  -2   5   13.97    0.65
   0  -2   5   12.93    0.32
   0  -2   5   12.95    0.29
   0  -2   5   13.26    0.72
   1   1  -5    1.23    0.28
   1   1  -5    1.02    0.34
   1   1  -5    0.45    0.31
   1   1  -5    0.60    0.26
   1   1  -5    0.99    0.25
  -1  -1   5    0.83    0.29
  -1  -1   5    0.85    0.26
   2   0  -5   17.13    0.91
   2   0  -5   16.51    0.63
  -2   0   5   18.25    0.60
  -2   0   5   17.36    0.68
  -2   0   5   16.18    0.82
   3  -1  -5    5.66    0.80
  -3   1   5    8.20    0.88
   4  -2  -5    4.52    0.91
  -4   2   5    3.75    0.80
  -4   7  -5    0.21    0.46
   4  -7   5   -0.34    0.51
  -3   6  -5   27.86    1.34
   3  -6   5   26.64    1.14
   3  -6   5   29.00    1.58
  -2   5  -5    6.72    0.81
  -2   5  -5    7.10    0.67
   2  -5   5    6.24    0.65
   2  -5   5    7.31    0.83
  -1   4  -5   19.17    0.92
  -1   4  -5   18.31    0.62
   1  -4   5   18.51    0.88
   1  -4   5   18.78    0.61
   0  -3   5   75.43    1.70
   1   2  -5    5.56    0.52
   1   2  -5    6.29    0.39
   1   2  -5    4.47    0.53
   1   2  -5    4.96    0.53
  -1  -2   5    6.16    0.57
  -1  -2   5    5.18    0.39
   2   1  -5    5.12    0.63
   2   1  -5    5.72    0.68
   2   1  -5    6.28    0.48
  -2  -1   5    6.30    0.64
  -2  -1   5    6.09    0.51
   3   0  -5   15.89    1.13
  -3   0   5   14.88    0.55
  -3   0   5   14.38    0.58
  -3   0   5   12.68    0.95
   4  -1  -5   15.35    1.47
  -4   1   5   14.57    1.38
  -3   7  -5   16.24    1.06
   3  -7   5   11.93    1.30
   3  -7   5   12.09    0.95
  -2   6  -5    1.76    0.41
  -2   6  -5    1.32    0.48
   2  -6   5    2.50    0.48
   2  -6   5    1.51    0.46
  -1   5  -5   11.27    0.51
  -1   5  -5   11.37    0.78
   1  -5   5   10.50    0.54
   1  -5   5   11.52    0.50
   1  -5   5   10.88    0.78
   0   4  -5    5.69    0.58
   0  -4   5    4.45    0.54
   1   3  -5   91.29    1.86
   1   3  -5   92.27    1.89
   1   3  -5   92.06    1.41
  -1  -3   5   93.66    1.40
  -1  -3   5   91.64    1.95
   2   2  -5   54.71    1.59
   2   2  -5   52.60    1.55
  -2  -2   5   54.96    1.44
  -2  -2   5   54.45    1.43
   3   1  -5    0.55    0.45
  -3  -1   5    0.21    0.23
  -3  -1   5   -0.06    0.35
  -3  -1   5   -0.07    0.22
   4   0  -5   -0.11    0.54
  -4   0   5    0.24    0.46
  -3   8  -5   -0.04    0.38
   3  -8   5   -0.23    0.43
  -2   7  -5   39.25    1.67
  -2   7  -5   37.52    1.27
   2  -7   5   35.00    1.39
   2  -7   5   35.81    1.54
  -1   6  -5    2.11    0.46
  -1   6  -5    1.87    0.30
   1  -6   5    1.88    0.35
   1  -6   5    2.27    0.48
   0   5  -5   41.04    0.71
   0   5  -5   40.47    1.28
   0   5  -5   40.93    0.78
   0  -5   5   40.63    1.41
   0  -5   5   41.67    0.77
   1   4  -5    0.59    0.19
   1   4  -5    0.50    0.20
   1   4  -5    0.19    0.29
  -1  -4   5    0.35    0.32
   2   3  -5   11.47    0.82
   2   3  -5    9.44    0.84
  -2  -3   5   10.82    0.73
  -2  -3   5   10.16    0.76
  -2  -3   5   10.92    0.69
   3   2  -5    0.54    0.46
   3   2  -5    1.41    0.53
  -3  -2   5    1.63    0.40
  -3  -2   5    1.79    0.40
  -3  -2   5    1.37    0.47
   4   1  -5    0.70    0.63
  -4  -1   5   -0.62    0.39
  -3   9  -5    3.23    0.69
   3  -9   5    4.45    0.92
  -2   8  -5   33.28    1.61
  -2   8  -5   32.15    1.24
   2  -8   5   30.47    1.51
   2  -8   5   31.87    1.43
  -1   7  -5    7.11    0.52
  -1   7  -5    6.73    0.79
   1  -7   5    6.60    0.57
   1  -7   5    7.15    0.78
   0   6  -5    9.93    0.50
   0   6  -5   10.01    0.46
   0   6  -5   11.57    0.77
   0  -6   5   11.15    0.87
   0  -6   5   11.25    0.49
   1   5  -5    2.18    0.34
   1   5  -5    1.71    0.28
   1   5  -5    1.64    0.40
  -1  -5   5    1.97    0.46
   2   4  -5   17.46    0.97
   2   4  -5   17.71    1.00
  -2  -4   5   18.59    1.05
  -2  -4   5   16.34    0.83
  -2  -4   5   16.15    0.92
   3   3  -5    6.26    0.87
   3   3  -5    5.95    0.83
  -3  -3   5    4.50    0.69
  -3  -3   5    5.43    0.67
  -3  -3   5    6.27    0.68
   4   2  -5    0.03    0.54
   4   2  -5    0.61    0.57
  -4  -2   5   -0.03    0.42
  -3  10  -5    1.98    0.61
   3 -10   5    2.47    0.82
  -2   9  -5    2.96    0.56
   2  -9   5    3.03    0.69
   2  -9   5    2.94    0.66
   2  -9   5    2.02    0.60
  -1   8  -5    1.31    0.47
  -1   8  -5    1.13    0.30
   1  -8   5    0.78    0.51
   0   7  -5   11.06    0.82
   0   7  -5   10.98    0.54
   0   7  -5   12.08    0.64
   0  -7   5   10.66    0.56
   0  -7   5   11.42    0.96
   1   6  -5    0.13    0.19
   1   6  -5    0.29    0.23
   1   6  -5   -0.08    0.27
  -1  -6   5   -0.08    0.34
  -1  -6   5   -0.14    0.34
   2   5  -5    2.15    0.51
   2   5  -5    1.43    0.42
   2   5  -5    1.63    0.49
  -2  -5   5    1.76    0.53
  -2  -5   5    1.93    0.53
   3   4  -5    8.07    0.93
   3   4  -5    8.59    0.97
  -3  -4   5    9.07    0.90
  -3  -4   5    8.93    0.94
  -3  -4   5    9.66    0.95
   4   3  -5   14.28    1.38
   4   3  -5   12.45    1.32
  -4  -3   5   14.20    1.36
  -2  10  -5    1.29    0.46
   2 -10   5    0.79    0.51
   2 -10   5    0.98    0.52
   2 -10   5    0.12    0.58
  -1   9  -5    0.94    0.34
  -1   9  -5    0.04    0.38
   1  -9   5    0.39    0.47
   1  -9   5    0.02    0.49
   0   8  -5    5.48    0.52
   0   8  -5    5.80    0.72
   0   8  -5    4.14    0.53
   0  -8   5    4.74    0.78
   0  -8   5    3.88    0.73
   1   7  -5   20.76    0.95
  -1  -7   5   21.27    1.29
  -1  -7   5   22.59    1.23
   2   6  -5    0.22    0.36
   2   6  -5   -0.51    0.26
  -2  -6   5    0.18    0.40
  -2  -6   5    1.30    0.50
   3   5  -5   11.97    1.21
   3   5  -5   13.92    1.19
   3   5  -5   12.16    1.13
  -3  -5   5    9.84    1.00
  -3  -5   5   12.64    1.00
   4   4  -5    3.02    0.81
   4   4  -5    1.50    0.67
   4   4  -5    1.05    0.66
  -4  -4   5    0.58    0.57
  -2  11  -5    0.69    0.44
   2 -11   5    0.29    0.59
   2 -11   5    0.22    0.51
   2 -11   5   -0.27    0.44
  -1  10  -5   10.41    1.09
  -1  10  -5   10.86    0.86
  -1  10  -5    9.52    0.76
   1 -10   5   11.84    1.16
   1 -10   5    9.48    1.14
   0   9  -5    2.32    0.43
   0   9  -5    3.10    0.59
   0   9  -5    3.21    0.53
   0  -9   5    3.09    0.72
   0  -9   5    2.11    0.71
   1   8  -5   10.19    0.83
   1   8  -5    9.34    0.83
  -1  -8   5   10.23    1.10
  -1  -8   5    8.75    1.01
   2   7  -5    1.40    0.48
   2   7  -5    2.00    0.52
  -2  -7   5    2.05    0.62
  -2  -7   5    0.93    0.55
   3   6  -5    5.69    0.88
   3   6  -5    7.66    0.92
   3   6  -5    5.35    0.80
  -3  -6   5    4.76    0.80
  -3  -6   5    5.65    0.85
   4   5  -5   -0.45    0.51
   4   5  -5    0.22    0.51
   4   5  -5    0.10    0.53
   2 -12   5    6.79    1.02
   2 -12   5    7.02    1.11
   2 -12   5    6.68    1.00
  -1  11  -5    1.18    0.59
  -1  11  -5    1.06    0.39
  -1  11  -5    0.78    0.44
   1 -11   5    1.10    0.66
   1 -11   5    0.96    0.62
   0  10  -5    5.72    0.66
   0  10  -5    6.47    0.86
   0  10  -5    6.32    0.78
   0 -10   5    5.96    0.96
   0 -10   5    5.66    0.91
   1   9  -5    3.31    0.63
   1   9  -5    3.09    0.62
  -1  -9   5    3.41    0.79
  -1  -9   5    2.60    0.71
   2   8  -5    6.46    0.80
   2   8  -5    6.23    0.85
  -2  -8   5    7.07    1.03
  -2  -8   5    7.32    1.07
   3   7  -5    0.04    0.47
   3   7  -5    0.61    0.45
  -3  -7   5    0.37    0.46
  -1  12  -5    1.15    0.62
   1 -12   5    0.16    0.67
   1 -12   5    0.33    0.59
   1 -12   5    0.75    0.46
   0  11  -5    0.54    0.47
   0  11  -5    0.10    0.37
   0  11  -5    0.25    0.35
   0 -11   5   -0.74    0.53
   0 -11   5   -0.37    0.49
   1  10  -5   -0.41    0.33
   1  10  -5   -0.17    0.42
  -1 -10   5   -0.08    0.52
  -1 -10   5    0.35    0.55
   2   9  -5   -0.12    0.41
  -2  -9   5    0.77    0.61
  -2  -9   5   -0.05    0.50
   3   8  -5    0.04    0.46
   3   8  -5    0.45    0.55
  -3  -8   5    1.06    0.53
   0  12  -5    0.52    0.48
   0 -12   5    0.06    0.52
   0 -12   5    0.80    0.65
   1  11  -5    3.89    0.69
  -1 -11   5    0.92    0.70
  -1 -11   5    3.49    0.86
   2  10  -5   -0.30    0.47
  -2 -10   5    0.71    0.58
  -2 -10   5   -0.18    0.46
  -1 -12   5    1.50    0.71
  -1 -12   5    0.49    0.64
  -1  -9  -6    0.29    0.53
   1   9   6   -0.07    0.70
   0 -10  -6    0.23    0.47
   0  10   6    0.60    0.77
  -2  -7  -6    1.92    0.66
   2   7   6    1.90    0.78
  -1  -8  -6    6.92    0.98
   1   8   6    6.71    1.17
   0  -9  -6    0.25    0.43
   0   9   6    0.87    0.69
   1 -10  -6    0.47    0.46
  -1  10   6   -0.28    0.56
  -1  10   6    0.24    0.60
  -3  -5  -6    1.26    0.56
   3   5   6    0.77    0.77
  -2  -6  -6    2.22    0.68
   2   6   6    1.48    0.76
  -1  -7  -6   -0.57    0.33
   1   7   6   -0.68    0.54
   0  -8  -6    3.62    0.72
   0   8   6    1.82    0.75
   1  -9  -6    3.09    0.63
  -1   9   6    4.17    0.93
  -1   9   6    2.51    0.75
  -2  10   6    3.19    0.88
  -2  10   6    4.21    1.05
  -3  -4  -6    0.27    0.45
   3   4   6   -0.05    0.65
  -2  -5  -6   -0.64    0.34
   2   5   6    0.86    0.64
  -1  -6  -6    2.06    0.56
   1   6   6    1.42    0.66
   0  -7  -6    2.42    0.59
   0   7   6    2.36    0.76
   1  -8  -6    0.02    0.34
  -1   8   6    0.51    0.56
  -1   8   6   -0.65    0.40
   2  -9  -6    0.23    0.35
  -2   9   6   -0.04    0.57
  -2   9   6   -0.43    0.48
  -3  -3  -6    2.76    0.66
   3   3   6    1.39    0.70
  -2  -4  -6    0.66    0.43
   2   4   6    0.18    0.51
  -1  -5  -6    1.08    0.48
   1   5   6    0.29    0.49
   0  -6  -6    3.62    0.63
   0   6   6    3.27    0.74
   1  -7  -6    3.55    0.47
   1  -7  -6    3.94    0.63
  -1   7   6    4.30    0.86
  -1   7   6    4.15    0.77
   2  -8  -6    4.22    0.62
   2  -8  -6    2.86    0.62
  -2   8   6    2.56    0.68
  -2   8   6    3.00    0.86
  -3  -2  -6    0.17    0.40
   3   2   6    0.30    0.53
  -2  -3  -6    0.57    0.40
   2   3   6   -0.55    0.19
   2   3   6   -0.31    0.45
  -1  -4  -6   -0.29    0.33
   1   4   6    0.91    0.52
   0  -5  -6    0.54    0.37
   0   5   6   -0.05    0.42
   1  -6  -6    4.98    0.54
   1  -6  -6    4.95    0.68
  -1   6   6    5.24    0.88
  -1   6   6    4.66    0.77
   2  -7  -6    2.62    0.47
   2  -7  -6    2.29    0.58
  -2   7   6    3.68    0.76
  -2   7   6    3.31    0.87
   3  -8  -6    1.43    0.61
  -3   8   6    2.18    0.72
   4   0   6    0.71    0.62
  -3  -1  -6    9.12    0.90
   3   1   6    9.62    0.86
   3   1   6    8.21    1.15
  -2  -2  -6   13.60    0.94
   2   2   6   12.61    0.65
   2   2   6   14.31    1.18
  -1  -3  -6   18.85    0.99
   1   3   6   15.90    1.09
   0  -4  -6   20.47    0.54
   0  -4  -6   19.51    0.98
   0   4   6   19.83    1.18
   0   4   6   20.41    0.55
   1  -5  -6   11.69    0.69
   1  -5  -6   12.91    0.80
  -1   5   6   10.80    1.06
  -1   5   6   12.28    1.05
   2  -6  -6   10.84    0.70
   2  -6  -6   10.97    0.98
  -2   6   6    9.71    1.16
  -2   6   6   10.55    1.08
   3  -7  -6    1.55    0.62
  -3   7   6    2.91    0.78
   4  -1   6   10.10    1.12
   4  -1   6    8.87    1.33
  -3   0  -6    0.43    0.34
   3   0   6   -0.42    0.30
   3   0   6    0.33    0.52
  -2  -1  -6   10.87    0.91
   2   1   6   11.17    0.69
   2   1   6   11.64    1.00
  -1  -2  -6    8.60    0.77
  -1  -2  -6    8.68    0.42
   1   2   6    7.67    0.83
   1   2   6    9.01    0.43
   0  -3  -6   11.56    0.47
   0  -3  -6   10.59    0.71
   0   3   6   10.34    0.86
   0   3   6   11.43    0.48
   1  -4  -6    3.80    0.51
   1  -4  -6    2.22    0.40
  -1   4   6    2.69    0.58
  -1   4   6    3.27    0.56
   2  -5  -6    0.48    0.26
   2  -5  -6    1.27    0.47
  -2   5   6    1.14    0.51
  -2   5   6    1.31    0.49
   3  -6  -6   13.09    1.25
  -3   6   6   11.73    1.24
  -4   2  -6    5.87    1.00
   4  -2   6    5.78    1.12
   4  -2   6    4.28    0.87
  -3   1  -6   25.55    1.15
   3  -1   6   28.33    1.32
   3  -1   6   25.59    1.25
   3  -1   6   28.16    1.58
  -2   0  -6   -0.13    0.24
   2   0   6   -0.19    0.32
   2   0   6    0.10    0.26
  -1  -1  -6   11.28    0.54
  -1  -1  -6   11.70    0.74
   1   1   6   11.94    0.54
   1   1   6   10.71    0.79
   0  -2  -6   15.14    0.58
   0  -2  -6   16.20    0.80
   0   2   6   14.05    0.88
   0   2   6   15.14    0.60
   1  -3  -6    0.19    0.24
   1  -3  -6    0.18    0.24
   1  -3  -6   -0.17    0.23
  -1   3   6   -0.15    0.29
  -1   3   6    0.14    0.29
   2  -4  -6    5.10    0.48
   2  -4  -6    4.13    0.62
  -2   4   6    5.36    0.72
  -2   4   6    3.71    0.70
   3  -5  -6   33.64    1.66
  -3   5   6   34.89    1.70
   4  -6  -6    0.74    0.68
  -4   3  -6    2.51    0.74
   4  -3   6    2.75    0.76
  -3   2  -6    4.95    0.76
   3  -2   6    4.70    0.73
   3  -2   6    5.72    0.90
   3  -2   6    5.08    0.68
  -2   1  -6    3.38    0.50
   2  -1   6    4.09    0.53
   2  -1   6    2.36    0.50
  -1   0  -6    0.36    0.21
  -1   0  -6    0.26    0.27
   1   0   6    0.31    0.28
   1   0   6    0.65    0.22
   0  -1  -6    1.26    0.28
   0  -1  -6    1.08    0.33
   0   1   6    1.16    0.29
   0   1   6    0.95    0.28
   0   1   6    1.30    0.38
   1  -2  -6   14.12    0.74
   1  -2  -6   13.30    0.67
   1  -2  -6   13.18    0.73
  -1   2   6   14.69    0.87
  -1   2   6   13.10    0.75
   2  -3  -6    0.02    0.32
  -2   3   6   -0.31    0.28
  -2   3   6    0.07    0.18
  -2   3   6    0.11    0.21
   3  -4  -6    6.80    0.93
  -3   4   6    8.50    1.06
   4  -5  -6   -0.10    0.58
  -4   5   6    0.40    0.54
  -4   4  -6    3.26    0.76
   4  -4   6    3.10    0.82
  -3   3  -6    0.81    0.49
   3  -3   6    0.33    0.39
   3  -3   6    1.16    0.54
  -2   2  -6    3.75    0.55
   2  -2   6    4.08    0.57
   2  -2   6    3.50    0.57
   2  -2   6    2.68    0.48
  -1   1  -6    1.95    0.37
  -1   1  -6    1.91    0.39
   1  -1   6    1.44    0.38
   1  -1   6    1.46    0.32
   1  -1   6    1.08    0.32
   0   0  -6    0.11    0.24
   0   0  -6    0.70    0.27
   0   0  -6    0.45    0.25
   0   0   6    0.25    0.25
   0   0   6    0.57    0.29
   0   0   6    0.46    0.26
   1  -1  -6  165.31    2.61
   1  -1  -6  165.49    2.62
   1  -1  -6  170.08    2.42
  -1   1   6  168.25    2.79
  -1   1   6  172.01    2.74
  -1   1   6  172.26    2.59
   2  -2  -6   55.97    1.69
  -2   2   6   56.68    1.15
  -2   2   6   58.94    1.67
  -2   2   6   60.23    1.33
   3  -3  -6    7.22    0.94
  -3   3   6    5.67    0.82
   4  -4  -6    2.30    0.75
  -4   4   6    2.67    0.73
  -4   5  -6    7.61    1.04
   4  -5   6    8.21    1.16
  -3   4  -6    5.76    0.79
   3  -4   6    6.20    0.70
   3  -4   6    5.28    0.83
  -2   3  -6   12.13    0.77
  -2   3  -6   11.16    0.82
   2  -3   6   11.30    0.80
   2  -3   6   11.89    0.84
  -1   2  -6   88.84    1.88
   1  -2   6   86.09    1.67
   1  -2   6   84.63    2.01
   1  -2   6   86.76    1.51
   0   1  -6   47.51    1.21
   0   1  -6   48.62    1.01
   0  -1   6   48.59    1.40
   0  -1   6   48.71    1.20
   0  -1   6   46.51    1.18
   0  -1   6   50.17    1.05
   1   0  -6   21.95    0.93
   1   0  -6   21.83    0.94
   1   0  -6   24.63    0.92
  -1   0   6   22.79    0.91
  -1   0   6   22.89    0.80
  -1   0   6   23.65    0.90
  -1   0   6   24.87    0.82
   2  -1  -6   45.25    1.49
  -2   1   6   48.24    1.17
  -2   1   6   46.25    1.01
  -2   1   6   48.09    1.44
   3  -2  -6    0.55    0.47
  -3   2   6   -0.06    0.38
   4  -3  -6    3.97    0.92
  -4   3   6    4.69    0.91
  -4   6  -6    5.87    0.95
   4  -6   6    5.41    1.04
  -3   5  -6    9.05    0.95
   3  -5   6   10.56    0.84
   3  -5   6    8.97    1.06
  -2   4  -6    0.65    0.32
  -2   4  -6    0.33    0.35
   2  -4   6    0.50    0.38
   2  -4   6    0.02    0.25
  -1   3  -6    6.05    0.66
  -1   3  -6    6.21    0.42
   1  -3   6    5.78    0.64
   1  -3   6    6.19    0.46
   1  -3   6    6.40    0.40
   0   2  -6    0.09    0.13
   0   2  -6   -0.20    0.26
   0  -2   6   -0.07    0.26
   0  -2   6   -0.09    0.15
   1   1  -6    7.68    0.52
   1   1  -6    8.07    0.66
   1   1  -6    7.99    0.48
   1   1  -6    7.94    0.67
  -1  -1   6    7.42    0.61
  -1  -1   6    7.31    0.47
   2   0  -6   18.21    0.99
  -2   0   6   17.73    0.77
  -2   0   6   18.31    0.66
   3  -1  -6   13.72    1.22
  -3   1   6   15.07    1.02
   4  -2  -6    2.12    0.75
  -4   2   6    3.08    0.77
  -3   6  -6   25.55    1.28
   3  -6   6   26.50    1.54
   3  -6   6   26.29    1.21
  -2   5  -6   11.09    0.71
  -2   5  -6   12.14    0.95
   2  -5   6   12.06    0.83
   2  -5   6    9.41    0.93
  -1   4  -6   30.54    0.77
  -1   4  -6   29.08    1.17
   1  -4   6   30.02    1.19
   1  -4   6   30.59    0.76
   0  -3   6   19.70    0.95
   1   2  -6    2.20    0.44
   1   2  -6    1.68    0.26
   1   2  -6    1.73    0.40
   1   2  -6    1.81    0.28
  -1  -2   6    1.71    0.27
  -1  -2   6    2.24    0.40
   2   1  -6    3.79    0.55
   2   1  -6    2.70    0.51
   2   1  -6    3.71    0.45
  -2  -1   6    3.46    0.45
  -2  -1   6    3.15    0.47
   3   0  -6   16.02    1.11
  -3   0   6   13.56    1.00
  -3   0   6   14.47    0.67
  -3   0   6   14.32    0.61
   4  -1  -6   11.79    1.29
  -4   1   6   13.08    1.28
  -3   7  -6    4.89    0.74
   3  -7   6    4.26    0.82
   3  -7   6    2.64    0.56
  -2   6  -6   37.50    1.25
  -2   6  -6   39.01    1.63
   2  -6   6   42.60    1.64
   2  -6   6   42.28    1.50
  -1   5  -6    0.04    0.17
  -1   5  -6    0.00    0.28
   1  -5   6   -0.11    0.13
   1  -5   6   -0.21    0.13
   1  -5   6   -0.24    0.25
   0   4  -6    7.58    0.72
   0  -4   6    6.52    0.67
   1   3  -6   23.18    1.02
   1   3  -6   22.02    0.97
   1   3  -6   23.39    0.63
  -1  -3   6   23.16    0.63
  -1  -3   6   23.62    1.03
   2   2  -6   18.06    0.98
   2   2  -6   17.17    0.99
  -2  -2   6   18.94    0.90
  -2  -2   6   17.21    0.83
   3   1  -6    4.10    0.73
   3   1  -6    4.78    0.79
  -3  -1   6    5.05    0.53
  -3  -1   6    5.58    0.77
  -3  -1   6    5.14    0.51
   4   0  -6    1.60    0.68
  -4   0   6    2.55    0.71
  -3   8  -6    5.85    0.78
   3  -8   6    5.28    0.95
  -2   7  -6   28.33    1.47
  -2   7  -6   31.01    1.15
   2  -7   6   30.38    1.46
   2  -7   6   33.24    1.41
  -1   6  -6    0.86    0.39
  -1   6  -6    0.24    0.18
   1  -6   6    0.00    0.19
   1  -6   6   -0.26    0.27
   0   5  -6    0.29    0.33
   0  -5   6    0.51    0.35
   1   4  -6    7.41    0.75
   1   4  -6    5.37    0.38
   1   4  -6    6.96    0.37
  -1  -4   6    5.25    0.62
   2   3  -6    8.37    0.83
   2   3  -6    7.43    0.79
  -2  -3   6    8.03    0.68
  -2  -3   6    9.00    0.75
   3   2  -6    0.02    0.40
   3   2  -6    0.83    0.53
  -3  -2   6    0.25    0.31
  -3  -2   6    0.37    0.35
  -3  -2   6    0.02    0.32
   4   1  -6    1.73    0.70
   4   1  -6    2.42    0.76
  -4  -1   6    2.83    0.72
  -3   9  -6    0.29    0.42
   3  -9   6    0.21    0.54
  -2   8  -6    0.13    0.46
  -2   8  -6   -0.43    0.25
   2  -8   6    0.15    0.39
   2  -8   6    0.10    0.40
  -1   7  -6   41.76    1.58
   1  -7   6   42.65    1.14
   1  -7   6   45.15    1.66
   0   6  -6    4.69    0.64
   0   6  -6    3.15    0.26
   0   6  -6    2.85    0.23
   0  -6   6    3.20    0.25
   0  -6   6    3.32    0.58
   1   5  -6    8.07    0.77
   1   5  -6    7.95    0.42
   1   5  -6    7.73    0.46
  -1  -5   6    7.69    0.80
   2   4  -6   25.53    1.21
   2   4  -6   22.46    1.15
  -2  -4   6   24.66    1.20
  -2  -4   6   22.10    1.07
  -2  -4   6   25.71    0.97
   3   3  -6    2.62    0.63
   3   3  -6    2.11    0.63
  -3  -3   6    2.43    0.52
  -3  -3   6    3.25    0.60
  -3  -3   6    2.85    0.52
   4   2  -6    0.17    0.57
   4   2  -6    0.22    0.53
  -4  -2   6    0.62    0.52
   3 -10   6    0.15    0.59
  -2   9  -6   -0.25    0.30
  -2   9  -6    0.01    0.47
   2  -9   6    0.24    0.43
   2  -9   6   -0.01    0.48
  -1   8  -6   31.68    0.96
  -1   8  -6   33.63    1.49
   1  -8   6   32.60    1.53
   0   7  -6    0.20    0.18
   0   7  -6   -0.18    0.31
   0   7  -6    0.28    0.16
   0  -7   6    0.63    0.41
   0  -7   6    0.26    0.17
   1   6  -6    5.18    0.45
   1   6  -6    4.94    0.64
   1   6  -6    4.93    0.43
  -1  -6   6    6.32    0.82
   2   5  -6    3.51    0.63
   2   5  -6    3.56    0.64
   2   5  -6    4.40    0.59
  -2  -5   6    3.87    0.66
  -2  -5   6    3.32    0.66
   3   4  -6    1.43    0.57
   3   4  -6    0.74    0.52
  -3  -4   6    0.58    0.44
  -3  -4   6    0.61    0.43
  -3  -4   6    0.55    0.38
   4   3  -6   -0.04    0.55
   4   3  -6    0.04    0.54
  -4  -3   6   -0.15    0.41
  -2  10  -6    2.21    0.69
   2 -10   6    1.34    0.66
   2 -10   6    2.04    0.63
   2 -10   6    1.70    0.60
  -1   9  -6    0.71    0.28
  -1   9  -6    0.26    0.44
   1  -9   6    0.33    0.52
   0   8  -6   64.73    1.45
   0   8  -6   64.33    1.95
   0   8  -6   65.76    1.32
   0  -8   6   65.99    1.43
   0  -8   6   62.53    2.16
   1   7  -6    0.73    0.30
  -1  -7   6    0.53    0.48
  -1  -7   6   -0.16    0.41
   2   6  -6   -0.50    0.25
   2   6  -6   -0.31    0.35
  -2  -6   6   -0.57    0.37
  -2  -6   6   -0.04    0.44
   3   5  -6    0.85    0.49
   3   5  -6   -0.10    0.40
   3   5  -6    0.78    0.48
  -3  -5   6    0.79    0.48
  -3  -5   6    0.35    0.39
  -3  -5   6    0.76    0.50
   4   4  -6    7.09    1.07
   4   4  -6    6.11    1.07
  -4  -4   6    7.25    1.03
   2 -11   6    0.02    0.66
   2 -11   6    1.89    0.66
   2 -11   6    2.50    0.74
  -1  10  -6   11.26    1.14
  -1  10  -6   11.90    0.74
   1 -10   6   10.55    1.16
   1 -10   6   11.12    1.22
   0   9  -6   34.68    1.05
   0   9  -6   35.30    1.51
   0   9  -6   36.71    1.19
   0  -9   6   34.38    1.65
   0  -9   6   34.97    1.76
   1   8  -6    4.02    0.68
   1   8  -6    4.73    0.60
  -1  -8   6    3.36    0.74
  -1  -8   6    3.52    0.75
   2   7  -6    2.50    0.60
   2   7  -6    2.44    0.53
  -2  -7   6    1.77    0.63
  -2  -7   6    0.91    0.56
   3   6  -6    0.65    0.47
   3   6  -6    0.29    0.48
   3   6  -6    1.21    0.54
  -3  -6   6   -0.26    0.41
  -3  -6   6   -0.65    0.38
   4   5  -6    0.63    0.61
   4   5  -6    1.27    0.67
   4   5  -6    0.77    0.64
   2 -12   6    0.77    0.59
   2 -12   6    0.63    0.67
   2 -12   6    0.84    0.61
  -1  11  -6    4.01    0.82
   1 -11   6    4.39    0.87
   1 -11   6    4.18    0.93
   0  10  -6    0.04    0.25
   0  10  -6    0.79    0.46
   0  10  -6    0.75    0.33
   0 -10   6   -0.35    0.50
   0 -10   6    0.23    0.51
   1   9  -6    6.58    0.76
   1   9  -6    5.85    0.80
  -1  -9   6    3.13    0.78
  -1  -9   6    4.57    0.83
   2   8  -6   14.20    1.05
   2   8  -6   11.88    0.96
  -2  -8   6   11.28    1.25
  -2  -8   6   13.35    1.30
   3   7  -6    1.14    0.57
   3   7  -6    1.59    0.57
  -3  -7   6    0.93    0.59
  -3  -7   6    0.79    0.54
  -1  12  -6    6.35    0.98
   1 -12   6    8.40    1.15
   1 -12   6    3.32    0.93
   0  11  -6    1.73    0.57
   0 -11   6    0.58    0.68
   0 -11   6    1.19    0.66
   1  10  -6    0.07    0.41
   1  10  -6   -0.13    0.37
  -1 -10   6   -0.35    0.50
  -1 -10   6   -0.20    0.48
   2   9  -6    0.47    0.44
  -2  -9   6   -0.15    0.51
  -2  -9   6    0.19    0.53
   3   8  -6    9.00    1.09
   3   8  -6    8.18    1.10
  -3  -8   6    9.06    1.15
  -3  -8   6    8.77    1.13
   0  12  -6    0.04    0.45
   0 -12   6   -0.14    0.56
   0 -12   6   -0.71    0.61
   1  11  -6    2.27    0.64
  -1 -11   6    1.17    0.73
  -1 -11   6    1.77    0.75
   2  10  -6    5.42    0.84
  -2 -10   6    4.51    0.99
  -2 -10   6    4.83    1.00
  -1 -12   6    6.21    1.18
  -1 -12   6    4.10    1.01
  -2  -7  -7   -0.67    0.47
   2   7   7    0.09    0.73
  -1  -8  -7    0.39    0.51
   1   8   7   -0.30    0.67
   0  -9  -7    1.56    0.60
   0   9   7    3.32    1.01
  -2  -6  -7   -0.21    0.42
   2   6   7    0.58    0.71
  -1  -7  -7    1.52    0.57
   1   7   7    0.82    0.71
   0  -8  -7    1.61    0.57
   0   8   7    0.40    0.64
   1  -9  -7    3.14    0.65
  -1   9   7    3.87    0.89
  -1   9   7    4.82    1.02
  -3  -4  -7    0.76    0.52
   3   4   7    0.72    0.79
  -2  -5  -7    3.05    0.70
   2   5   7    2.33    0.81
  -1  -6  -7    0.76    0.48
   1   6   7    0.45    0.64
   0  -7  -7    6.59    0.88
   0   7   7    6.38    1.10
   1  -8  -7    0.04    0.41
  -1   8   7    0.04    0.56
  -1   8   7    0.08    0.54
  -2   9   7   -0.29    0.54
  -2   9   7    0.87    0.61
  -3  -3  -7    1.22    0.55
   3   3   7   -1.11    0.53
  -2  -4  -7    2.18    0.61
   2   4   7    4.09    0.89
  -1  -5  -7    3.04    0.68
   1   5   7    5.12    0.94
   0  -6  -7    6.07    0.80
   0   6   7    6.24    0.99
   1  -7  -7    9.17    0.92
  -1   7   7   10.51    1.16
  -1   7   7    9.27    1.20
   2  -8  -7    8.27    0.84
  -2   8   7    9.34    1.29
  -2   8   7    9.38    1.18
  -3  -2  -7    0.62    0.47
   3   2   7    1.27    0.70
  -2  -3  -7    0.84    0.43
   2   3   7    0.25    0.54
  -1  -4  -7    0.31    0.37
   1   4   7    0.22    0.48
   0  -5  -7   49.19    1.65
   0   5   7   45.14    1.92
   1  -6  -7   52.16    1.66
   1  -6  -7   52.89    1.36
   1  -6  -7   52.53    1.35
  -1   6   7   50.15    1.92
  -1   6   7   51.24    2.09
   2  -7  -7   17.05    1.06
   2  -7  -7   15.00    0.92
  -2   7   7   13.39    1.48
  -2   7   7   11.11    1.22
   3  -8  -7   -0.02    0.52
  -3   8   7   -0.15    0.50
  -3  -1  -7    0.75    0.46
   3   1   7   -1.07    0.48
  -2  -2  -7    3.75    0.65
   2   2   7    7.06    1.01
   2   2   7    4.71    0.47
  -1  -3  -7   53.35    1.69
   1   3   7   52.84    0.88
   1   3   7   53.23    1.94
   1   3   7   49.62    0.86
   0  -4  -7   17.99    1.00
   0  -4  -7   18.55    0.58
   0   4   7   18.30    1.21
   0   4   7   19.66    0.59
   1  -5  -7   -0.07    0.28
   1  -5  -7    0.06    0.27
   1  -5  -7   -0.11    0.26
  -1   5   7    0.14    0.41
  -1   5   7    0.18    0.46
   2  -6  -7    1.64    0.51
   2  -6  -7    0.96    0.37
  -2   6   7    0.94    0.65
  -2   6   7    0.72    0.50
   3  -7  -7    0.93    0.58
  -3   7   7    1.24    0.65
  -3   0  -7   22.42    1.18
   3   0   7   22.43    1.17
   3   0   7   23.29    1.59
  -2  -1  -7   16.22    0.99
   2   1   7   18.36    0.86
   2   1   7   17.54    1.20
  -1  -2  -7    1.61    0.44
  -1  -2  -7    1.47    0.26
   1   2   7    1.93    0.30
   1   2   7    1.24    0.50
   1   2   7    1.93    0.29
   0  -3  -7   42.41    1.40
   0  -3  -7   42.67    0.97
   0   3   7   42.94    1.61
   0   3   7   43.80    0.99
   1  -4  -7    1.30    0.35
   1  -4  -7    2.36    0.45
   1  -4  -7    2.46    0.43
  -1   4   7    2.79    0.56
  -1   4   7    1.66    0.53
   2  -5  -7    2.18    0.41
   2  -5  -7    2.73    0.57
  -2   5   7    2.16    0.67
  -2   5   7    2.14    0.59
   3  -6  -7    0.47    0.53
  -3   6   7   -0.08    0.46
   4  -2   7   11.53    1.26
   4  -2   7   11.60    1.46
  -3   1  -7    1.93    0.51
   3  -1   7    1.37    0.62
   3  -1   7    1.54    0.48
   3  -1   7    2.61    0.58
  -2   0  -7   18.16    1.00
   2   0   7   18.48    0.91
   2   0   7   16.57    1.13
  -1  -1  -7   18.96    0.73
  -1  -1  -7   20.71    1.00
   1   1   7   20.57    0.75
   1   1   7   19.83    1.06
   0  -2  -7    0.32    0.28
   0  -2  -7    0.51    0.22
   0   2   7    0.26    0.36
   0   2   7    0.54    0.24
   1  -3  -7    8.54    0.65
   1  -3  -7    9.99    0.67
   1  -3  -7   10.86    0.69
  -1   3   7    9.69    0.86
  -1   3   7   10.82    0.88
   2  -4  -7    3.55    0.64
   2  -4  -7    4.08    0.49
  -2   4   7    2.99    0.72
  -2   4   7    3.24    0.65
   3  -5  -7    0.03    0.48
  -3   5   7    0.27    0.48
  -4   3  -7   14.17    1.43
   4  -3   7   14.60    1.42
   4  -3   7   16.05    1.64
   3  -2   7    6.54    0.83
   3  -2   7    6.71    0.86
   3  -2   7    5.83    0.90
  -2   1  -7    1.73    0.45
   2  -1   7    1.21    0.37
   2  -1   7    0.34    0.36
   2  -1   7    1.67    0.48
  -1   0  -7    1.09    0.31
  -1   0  -7    0.81    0.33
   1   0   7    0.86    0.35
   0  -1  -7   -0.11    0.24
   0  -1  -7    0.06    0.21
   0   1   7   -0.14    0.20
   0   1   7   -0.44    0.26
   0   1   7   -0.08    0.20
   1  -2  -7    2.14    0.41
   1  -2  -7    2.09    0.41
   1  -2  -7    1.79    0.37
  -1   2   7    2.01    0.47
  -1   2   7    2.31    0.44
   2  -3  -7   16.26    1.02
  -2   3   7   17.66    0.85
  -2   3   7   15.85    1.04
   3  -4  -7    1.94    0.65
  -3   4   7    1.77    0.61
   4  -5  -7    2.39    0.82
  -4   5   7    2.79    0.81
  -4   4  -7    0.85    0.61
   4  -4   7    1.18    0.71
   4  -4   7    2.22    0.77
  -3   3  -7   -0.06    0.40
   3  -3   7    0.06    0.37
   3  -3   7    0.14    0.42
   3  -3   7    0.19    0.43
  -2   2  -7   -0.36    0.23
   2  -2   7   -0.22    0.28
   2  -2   7   -0.01    0.31
   2  -2   7   -0.11    0.25
  -1   1  -7    0.03    0.26
  -1   1  -7   -0.19    0.21
   1  -1   7    0.41    0.30
   1  -1   7   -0.40    0.21
   0   0  -7   39.70    1.12
   0   0  -7   41.35    1.24
   0   0  -7   41.38    1.14
   0   0   7   42.82    1.42
   0   0   7   41.43    1.20
   1  -1  -7   52.20    1.41
   1  -1  -7   48.28    1.36
   1  -1  -7   51.83    1.30
  -1   1   7   52.11    1.47
  -1   1   7   51.99    1.48
  -1   1   7   53.44    1.38
   2  -2  -7    0.28    0.37
  -2   2   7    0.67    0.35
  -2   2   7    0.64    0.26
   3  -3  -7    0.36    0.48
  -3   3   7    0.18    0.39
   4  -4  -7    0.58    0.62
  -4   4   7    0.09    0.50
  -3   4  -7    2.94    0.62
   3  -4   7    3.37    0.73
   3  -4   7    3.78    0.63
  -2   3  -7    6.14    0.76
  -2   3  -7    7.95    0.75
   2  -3   7    6.89    0.76
   2  -3   7    6.06    0.71
   2  -3   7    6.72    0.75
  -1   2  -7    4.48    0.56
   1  -2   7    4.28    0.42
   1  -2   7    3.73    0.57
   1  -2   7    4.26    0.48
   0   1  -7    6.78    0.44
   0   1  -7    6.10    0.60
   0  -1   7    5.77    0.49
   0  -1   7    4.71    0.58
   1   0  -7    0.39    0.27
   1   0  -7    0.50    0.31
   1   0  -7    0.25    0.29
  -1   0   7    0.27    0.27
  -1   0   7    0.15    0.25
  -1   0   7    0.05    0.24
   2  -1  -7    6.65    0.75
   2  -1  -7    5.59    0.69
  -2   1   7    5.92    0.66
  -2   1   7    5.95    0.55
   3  -2  -7    1.43    0.56
   4  -3  -7    0.50    0.60
  -4   3   7    0.52    0.58
  -3   5  -7    1.77    0.56
   3  -5   7    1.91    0.50
   3  -5   7    1.26    0.59
  -2   4  -7    1.00    0.35
  -2   4  -7    1.39    0.47
   2  -4   7    0.44    0.36
  -1   3  -7    5.61    0.67
   1  -3   7    6.96    0.48
   1  -3   7    4.63    0.61
   1  -3   7    5.92    0.40
   0   2  -7   32.23    0.72
   0   2  -7   31.53    1.09
   0  -2   7   32.93    0.76
   0  -2   7   32.00    1.24
   1   1  -7    1.11    0.40
   1   1  -7    1.55    0.33
   1   1  -7    0.99    0.37
  -1  -1   7    1.19    0.34
  -1  -1   7    0.97    0.26
   2   0  -7    1.46    0.46
   2   0  -7    1.37    0.44
  -2   0   7    0.92    0.30
  -2   0   7    1.14    0.36
   3  -1  -7    6.83    0.96
  -3   1   7    5.63    0.76
   4  -2  -7   -0.19    0.55
  -4   2   7   -0.12    0.46
  -3   6  -7    6.26    0.80
   3  -6   7    5.51    0.92
   3  -6   7    5.62    0.74
  -2   5  -7    4.11    0.53
  -2   5  -7    3.66    0.69
   2  -5   7    2.88    0.55
  -1   4  -7    0.05    0.29
   1  -4   7   -0.37    0.25
   1  -4   7   -0.02    0.17
   1  -4   7    0.03    0.15
   0  -3   7   13.03    0.84
   1   2  -7    4.91    0.61
   1   2  -7    5.56    0.37
   1   2  -7    4.18    0.57
   1   2  -7    4.97    0.41
  -1  -2   7    4.09    0.54
   2   1  -7    0.41    0.38
   2   1  -7    0.06    0.31
  -2  -1   7   -0.18    0.23
  -2  -1   7    0.09    0.24
   3   0  -7   21.89    1.34
   3   0  -7   19.03    1.27
  -3   0   7   21.13    0.86
  -3   0   7   23.41    1.26
   4  -1  -7   11.05    1.32
  -4   1   7   11.45    1.22
  -3   7  -7   17.98    1.13
   3  -7   7   14.07    1.05
   3  -7   7   14.19    1.38
  -2   6  -7    8.38    0.66
  -2   6  -7    7.46    0.91
   2  -6   7    8.06    0.85
  -1   5  -7    2.07    0.26
  -1   5  -7    2.70    0.54
   1  -5   7    2.31    0.29
   1  -5   7    2.34    0.27
   1  -5   7    1.76    0.48
   0   4  -7    3.04    0.52
   0  -4   7    3.50    0.55
   1   3  -7   17.88    0.58
   1   3  -7   17.19    0.92
   1   3  -7   17.09    0.53
  -1  -3   7   17.21    0.54
  -1  -3   7   16.57    0.93
   2   2  -7    0.80    0.43
   2   2  -7    0.41    0.39
  -2  -2   7    1.48    0.36
  -2  -2   7    1.52    0.36
   3   1  -7    3.13    0.72
   3   1  -7    4.61    0.77
  -3  -1   7    3.68    0.63
  -3  -1   7    4.34    0.53
  -3  -1   7    2.98    0.48
   4   0  -7    7.79    1.12
   4   0  -7    9.44    1.19
  -4   0   7   10.87    1.27
  -3   8  -7    9.85    0.94
   3  -8   7    9.59    1.21
  -2   7  -7   -0.05    0.42
  -2   7  -7    0.00    0.25
   2  -7   7    1.06    0.45
  -1   6  -7   35.31    1.47
  -1   6  -7   38.07    0.84
   1  -6   7   38.21    0.92
   1  -6   7   38.56    1.53
   0   5  -7   15.31    0.92
   0  -5   7   15.40    0.98
   1   4  -7    0.16    0.14
   1   4  -7    0.21    0.13
   1   4  -7    0.24    0.32
  -1  -4   7    0.36    0.32
   2   3  -7    0.04    0.35
   2   3  -7   -0.03    0.32
  -2  -3   7   -0.05    0.22
  -2  -3   7    0.33    0.32
   3   2  -7    6.34    0.89
   3   2  -7    6.67    0.93
  -3  -2   7    7.88    0.84
  -3  -2   7    5.47    0.64
  -3  -2   7    6.33    0.66
   4   1  -7    1.75    0.73
   4   1  -7    2.49    0.81
  -4  -1   7    2.87    0.71
   3  -9   7    2.82    0.83
  -2   8  -7    0.46    0.51
  -2   8  -7    0.39    0.29
   2  -8   7    1.11    0.50
  -1   7  -7   68.60    2.10
  -1   7  -7   69.94    1.26
   1  -7   7   71.14    2.15
   1  -7   7   68.18    1.38
   0   6  -7    8.38    0.83
   0  -6   7    9.44    0.94
   1   5  -7   22.44    0.66
   1   5  -7   21.35    1.06
   1   5  -7   23.87    0.62
  -1  -5   7   22.96    1.19
   2   4  -7    1.72    0.53
   2   4  -7    1.81    0.52
  -2  -4   7    1.46    0.37
  -2  -4   7    1.98    0.51
   3   3  -7    1.07    0.58
   3   3  -7    0.60    0.50
  -3  -3   7    0.35    0.41
  -3  -3   7    0.34    0.39
  -3  -3   7    0.22    0.37
   4   2  -7   -0.51    0.48
   4   2  -7    1.34    0.64
  -4  -2   7   -0.44    0.41
   3 -10   7    0.78    0.58
  -2   9  -7    3.03    0.76
  -2   9  -7    2.74    0.54
   2  -9   7    3.68    0.75
   2  -9   7    2.70    0.70
  -1   8  -7    0.12    0.38
  -1   8  -7    0.19    0.19
   1  -8   7    0.00    0.41
   0   7  -7   47.34    1.67
   0  -7   7   48.68    1.83
   1   6  -7   -0.10    0.16
   1   6  -7   -0.08    0.13
   1   6  -7    0.33    0.34
  -1  -6   7   -0.11    0.37
   2   5  -7    1.53    0.40
   2   5  -7    0.96    0.48
   2   5  -7    0.77    0.48
  -2  -5   7    1.35    0.48
  -2  -5   7    0.92    0.46
   3   4  -7    1.21    0.57
   3   4  -7    1.13    0.57
  -3  -4   7    0.95    0.52
  -3  -4   7    2.13    0.57
  -3  -4   7    1.72    0.50
   4   3  -7    6.20    1.06
   4   3  -7    3.60    0.85
  -4  -3   7    5.54    0.92
  -2  10  -7    1.42    0.64
   2 -10   7    0.11    0.56
   2 -10   7    1.30    0.59
  -1   9  -7   20.29    0.84
  -1   9  -7   20.02    1.33
   1  -9   7   19.12    1.36
   0   8  -7   16.08    0.55
   0   8  -7   16.99    1.11
   0   8  -7   16.08    0.61
   0  -8   7   16.95    1.25
   1   7  -7   -0.04    0.36
   1   7  -7   -0.29    0.20
  -1  -7   7   -0.11    0.42
   2   6  -7    1.41    0.53
   2   6  -7    2.02    0.46
  -2  -6   7    1.70    0.58
  -2  -6   7    2.01    0.59
   3   5  -7    0.14    0.51
   3   5  -7    0.89    0.54
   3   5  -7    0.10    0.42
  -3  -5   7    0.44    0.49
  -3  -5   7    0.38    0.40
  -3  -5   7    0.56    0.47
   4   4  -7    2.36    0.81
   4   4  -7    1.64    0.75
  -4  -4   7    1.82    0.67
  -2  11  -7   12.37    1.40
   2 -11   7   16.86    1.34
   2 -11   7   16.22    1.50
   2 -11   7   14.92    1.48
  -1  10  -7    8.24    1.02
   1 -10   7    7.32    1.04
   1 -10   7    7.12    0.98
   0   9  -7    0.27    0.39
   0  -9   7    0.93    0.53
   1   8  -7   58.92    1.95
   1   8  -7   57.84    1.46
  -1  -8   7   61.59    2.16
  -1  -8   7   62.60    2.30
   2   7  -7   -0.16    0.27
   2   7  -7    0.53    0.41
  -2  -7   7    0.27    0.47
  -2  -7   7   -0.09    0.46
   3   6  -7   -0.47    0.38
   3   6  -7   -0.30    0.46
   3   6  -7    0.46    0.44
  -3  -6   7   -0.57    0.43
  -3  -6   7    0.16    0.44
  -1  11  -7    2.26    0.71
   1 -11   7    1.58    0.76
   1 -11   7    1.03    0.60
   0  10  -7    1.33    0.58
   0 -10   7    1.38    0.61
   0 -10   7    0.26    0.59
   1   9  -7   33.03    1.53
  -1  -9   7   32.57    1.86
  -1  -9   7   32.87    1.72
   2   8  -7    1.11    0.52
   2   8  -7    1.13    0.44
  -2  -8   7    1.16    0.61
  -2  -8   7    1.82    0.65
   3   7  -7    1.99    0.81
   3   7  -7    1.92    0.64
  -3  -7   7    2.26    0.66
  -3  -7   7    1.24    0.60
  -1  12  -7    0.25    0.58
   1 -12   7   -0.41    0.58
   1 -12   7   -0.15    0.71
   0  11  -7    0.23    0.51
   0 -11   7   -0.15    0.63
   0 -11   7    0.62    0.61
   1  10  -7    0.18    0.45
  -1 -10   7    0.10    0.59
  -1 -10   7   -0.07    0.56
   2   9  -7   38.98    1.68
  -2  -9   7   34.07    1.94
  -2  -9   7   35.36    1.85
   3   8  -7   -0.35    0.51
  -3  -8   7    1.30    0.61
  -3  -8   7    0.68    0.57
   0  12  -7    1.27    0.59
   0 -12   7    0.33    0.64
   0 -12   7   -0.60    0.62
   1  11  -7   10.36    1.16
  -1 -11   7    7.24    1.14
  -1 -11   7    7.61    1.20
   2  10  -7   30.48    1.60
  -2 -10   7   30.95    1.88
  -2 -10   7   31.84    2.04
  -1 -12   7    0.88    0.71
  -1 -12   7    0.70    0.70
  -1  -8  -8    1.64    0.69
   1   8   8   -0.02    0.74
   0  -9  -8   -0.10    0.47
   0   9   8   -0.64    0.69
  -2  -6  -8    3.06    0.76
   2   6   8    3.52    0.97
  -1  -7  -8    2.76    0.76
   1   7   8    3.22    0.92
   0  -8  -8    2.74    0.68
   0   8   8    4.82    1.06
   1  -9  -8    3.09    0.69
  -1   9   8    5.38    0.96
  -1   9   8    3.08    0.88
  -2  -5  -8   -0.12    0.39
   2   5   8    0.92    0.71
  -1  -6  -8    5.02    0.83
   1   6   8    5.35    1.01
   0  -7  -8   -0.44    0.38
   0   7   8    0.32    0.64
   1  -8  -8    1.29    0.47
  -1   8   8    0.79    0.62
  -1   8   8    1.89    0.78
  -3  -3  -8   -0.21    0.44
   3   3   8    0.26    0.69
  -2  -4  -8    5.51    0.86
   2   4   8    4.62    1.01
  -1  -5  -8   17.56    1.20
   1   5   8   16.61    1.42
   0  -6  -8    1.44    0.52
   0   6   8    2.70    0.80
   1  -7  -8    6.92    0.83
  -1   7   8    6.28    1.03
  -1   7   8    7.52    1.08
   2  -8  -8   24.83    1.27
  -2   8   8   26.75    1.89
  -2   8   8   29.70    1.78
  -3  -2  -8    3.37    0.70
   3   2   8    2.76    0.91
  -2  -3  -8    3.18    0.67
   2   3   8    4.53    0.91
  -1  -4  -8   23.15    1.27
   1   4   8   23.13    1.48
   0  -5  -8   48.47    1.72
   0   5   8   43.76    1.96
   1  -6  -8   -0.11    0.27
   1  -6  -8    0.14    0.28
   1  -6  -8    0.06    0.33
  -1   6   8   -0.24    0.49
  -1   6   8    0.19    0.48
   2  -7  -8   13.22    0.93
   2  -7  -8   12.86    1.08
  -2   7   8   11.18    1.25
  -2   7   8   10.11    1.35
  -3  -1  -8    3.77    0.69
   3   1   8    2.84    0.87
  -2  -2  -8   11.85    1.07
   2   2   8   13.81    1.37
  -1  -3  -8    5.34    0.72
   1   3   8    5.00    0.85
   1   3   8    4.97    0.34
   0  -4  -8    6.20    0.79
   0   4   8    5.83    0.88
   1  -5  -8   54.49    1.69
   1  -5  -8   54.37    1.44
   1  -5  -8   53.19    1.44
  -1   5   8   51.27    2.06
  -1   5   8   50.80    1.87
   2  -6  -8   18.74    1.00
   2  -6  -8   17.54    1.08
  -2   6   8   16.69    1.59
  -2   6   8   19.89    1.36
   3  -7  -8    0.38    0.55
  -3   7   8   -0.23    0.46
  -3   0  -8    3.18    0.61
   3   0   8    1.61    0.52
   3   0   8    3.56    0.90
  -2  -1  -8   48.21    1.71
   2   1   8   51.03    2.00
   2   1   8   49.77    1.38
  -1  -2  -8   43.57    1.55
  -1  -2  -8   42.78    1.04
   1   2   8   43.92    1.05
   1   2   8   43.85    1.74
   1   2   8   42.95    1.06
   0  -3  -8   19.74    0.72
   0  -3  -8   19.87    1.05
   0   3   8   20.03    0.75
   0   3   8   22.19    1.29
   1  -4  -8    0.37    0.32
   1  -4  -8    0.78    0.37
   1  -4  -8    0.49    0.33
  -1   4   8    0.55    0.43
  -1   4   8    0.47    0.48
   2  -5  -8    9.60    0.93
   2  -5  -8    7.29    0.72
  -2   5   8    6.75    0.89
  -2   5   8    8.30    1.08
   3  -6  -8    9.77    1.17
  -3   6   8   10.05    1.21
   3  -1   8   20.11    1.18
   3  -1   8   22.84    1.38
   3  -1   8   20.42    1.48
  -2   0  -8   49.99    1.65
   2   0   8   48.19    1.84
   2   0   8   50.27    1.48
  -1  -1  -8    0.72    0.27
  -1  -1  -8    0.96    0.37
   1   1   8    0.37    0.38
   0  -2  -8    0.75    0.37
   0  -2  -8    0.89    0.27
   0   2   8    0.67    0.45
   0   2   8    0.56    0.28
   1  -3  -8    0.16    0.30
   1  -3  -8    0.40    0.31
   1  -3  -8    0.13    0.31
  -1   3   8    0.49    0.41
  -1   3   8    0.45    0.38
   2  -4  -8    9.45    0.94
   2  -4  -8   12.65    1.00
   2  -4  -8    9.71    0.68
  -2   4   8   11.13    1.05
  -2   4   8   10.03    1.13
   3  -5  -8    0.45    0.54
  -3   5   8    1.51    0.61
   3  -2   8   -0.06    0.40
   3  -2   8    0.19    0.41
   3  -2   8    0.21    0.43
  -2   1  -8    9.95    0.91
  -2   1  -8    9.72    0.89
   2  -1   8    9.70    0.96
   2  -1   8   11.29    0.94
   2  -1   8   10.05    0.76
  -1   0  -8    5.12    0.63
  -1   0  -8    4.23    0.53
   1   0   8    4.95    0.63
   0  -1  -8    3.66    0.46
   0  -1  -8    3.17    0.50
   0   1   8    2.48    0.50
   1  -2  -8    6.62    0.65
   1  -2  -8    6.33    0.66
   1  -2  -8    5.69    0.63
  -1   2   8    6.16    0.78
  -1   2   8    6.59    0.70
   2  -3  -8    2.38    0.58
   2  -3  -8    2.81    0.61
  -2   3   8    3.59    0.66
  -2   3   8    1.76    0.55
  -2   3   8    2.06    0.41
   3  -4  -8    8.07    1.06
  -3   4   8    4.70    0.83
   3  -3   8    5.38    0.84
   3  -3   8    5.13    0.84
   3  -3   8    4.10    0.73
  -2   2  -8    0.56    0.37
   2  -2   8    0.56    0.33
   2  -2   8    0.93    0.43
   2  -2   8    0.06    0.31
  -1   1  -8    4.69    0.58
  -1   1  -8    3.89    0.56
   1  -1   8    4.14    0.62
   1  -1   8    5.36    0.59
   0   0  -8   20.00    0.87
   0   0  -8   21.51    0.97
   0   0   8   21.43    0.93
   0   0   8   21.29    1.11
   1  -1  -8    4.38    0.59
   1  -1  -8    3.44    0.53
  -1   1   8    4.22    0.56
  -1   1   8    3.55    0.49
  -1   1   8    3.31    0.52
   2  -2  -8    0.17    0.37
   2  -2  -8    0.13    0.40
  -2   2   8   -0.06    0.24
  -2   2   8    0.57    0.36
   3  -3  -8    1.38    0.61
  -3   3   8    2.82    0.67
   4  -4  -8   -0.91    0.54
  -4   4   8    0.26    0.48
  -3   4  -8    2.77    0.65
   3  -4   8    1.58    0.58
   3  -4   8    2.20    0.57
   3  -4   8    2.88    0.67
  -2   3  -8    3.32    0.61
   2  -3   8    3.65    0.65
   2  -3   8    4.54    0.64
  -1   2  -8    8.81    0.68
   1  -2   8    7.14    0.60
   1  -2   8    7.67    0.81
   0   1  -8    2.54    0.44
   0   1  -8    2.42    0.35
   0  -1   8    2.75    0.40
   0  -1   8    2.10    0.47
   1   0  -8    4.96    0.60
   1   0  -8    5.05    0.62
  -1   0   8    6.13    0.58
  -1   0   8    5.79    0.63
  -1   0   8    6.06    0.67
   2  -1  -8    4.31    0.67
   2  -1  -8    5.19    0.71
  -2   1   8    5.46    0.68
  -2   1   8    4.66    0.57
   3  -2  -8    5.15    0.88
  -3   2   8    3.63    0.70
   4  -3  -8   -0.03    0.61
  -4   3   8   -0.28    0.47
  -3   5  -8    0.57    0.41
   3  -5   8    0.34    0.54
   3  -5   8   -0.46    0.28
  -2   4  -8   -0.25    0.32
  -2   4  -8   -0.23    0.26
   2  -4   8    0.61    0.37
   2  -4   8    0.26    0.35
  -1   3  -8    2.29    0.47
   1  -3   8    1.69    0.28
   1  -3   8    1.64    0.45
   1  -3   8    2.02    0.33
   0   2  -8   11.17    0.47
   0  -2   8   10.82    0.84
   0  -2   8    9.95    0.49
   1   1  -8    1.61    0.41
   1   1  -8    2.03    0.37
   1   1  -8    2.11    0.45
  -1  -1   8    1.77    0.32
  -1  -1   8    1.31    0.39
   2   0  -8   -0.15    0.34
   2   0  -8   -0.11    0.34
  -2   0   8    0.19    0.24
  -2   0   8    0.78    0.34
   3  -1  -8    0.79    0.51
   3  -1  -8    0.19    0.47
  -3   1   8    0.71    0.43
   4  -2  -8    2.35    0.75
  -4   2   8    1.76    0.68
  -3   6  -8    1.10    0.50
   3  -6   8    1.57    0.62
   3  -6   8    1.21    0.47
  -2   5  -8    0.30    0.41
  -2   5  -8    0.85    0.33
   2  -5   8   -0.02    0.36
  -1   4  -8    1.37    0.43
   1  -4   8    1.36    0.44
   1  -4   8    1.41    0.28
   1  -4   8    1.63    0.27
   0   3  -8   -0.07    0.28
   0  -3   8    0.16    0.29
   1   2  -8    0.26    0.31
   1   2  -8   -0.33    0.16
   1   2  -8    0.16    0.30
  -1  -2   8    0.19    0.17
  -1  -2   8    0.50    0.30
   2   1  -8    0.61    0.43
   2   1  -8    0.92    0.45
  -2  -1   8    0.60    0.31
  -2  -1   8    1.00    0.36
   3   0  -8    0.28    0.49
   3   0  -8    0.48    0.51
  -3   0   8    0.77    0.44
  -3   0   8    1.09    0.34
   4  -1  -8    0.38    0.56
   4  -1  -8   -0.11    0.57
  -4   1   8    1.00    0.57
  -3   7  -8    7.28    0.85
   3  -7   8    7.84    0.90
   3  -7   8    7.15    1.11
  -2   6  -8   -0.31    0.38
  -2   6  -8   -0.18    0.24
   2  -6   8    0.55    0.39
  -1   5  -8    3.74    0.66
   1  -5   8    3.68    0.32
   1  -5   8    3.12    0.32
   1  -5   8    3.47    0.62
   1  -5   8    3.61    0.34
   0   4  -8    4.96    0.63
   0  -4   8    6.51    0.77
   1   3  -8   22.43    1.09
   1   3  -8   23.72    0.69
  -1  -3   8   23.17    1.14
  -1  -3   8   24.42    0.63
   2   2  -8    0.92    0.44
   2   2  -8    0.70    0.45
  -2  -2   8    1.73    0.44
  -2  -2   8    1.14    0.36
   3   1  -8    5.42    0.90
   3   1  -8    5.57    0.90
  -3  -1   8    4.35    0.68
  -3  -1   8    5.56    0.62
   4   0  -8   -0.43    0.50
   4   0  -8    0.45    0.60
  -4   0   8   -0.59    0.41
   3  -8   8   -0.30    0.47
  -2   7  -8   50.59    1.40
  -2   7  -8   51.07    2.03
   2  -7   8   54.49    1.97
  -1   6  -8   20.76    1.20
  -1   6  -8   21.29    0.57
   1  -6   8   19.91    0.62
   1  -6   8   23.14    1.32
   0   5  -8   15.46    0.96
   0  -5   8   13.40    1.00
   1   4  -8    1.56    0.47
   1   4  -8    2.40    0.25
   1   4  -8    1.75    0.21
  -1  -4   8    1.82    0.48
  -1  -4   8    2.07    0.22
   2   3  -8    2.02    0.55
   2   3  -8    2.41    0.61
  -2  -3   8    2.14    0.50
  -2  -3   8    1.66    0.37
   3   2  -8    1.17    0.54
   3   2  -8    0.02    0.44
  -3  -2   8   -0.43    0.31
  -3  -2   8    0.49    0.39
   4   1  -8    1.95    0.72
   4   1  -8    2.62    0.79
  -4  -1   8    2.99    0.73
   3  -9   8    9.38    1.28
  -2   8  -8   33.36    1.74
   2  -8   8   32.20    1.61
  -1   7  -8    0.16    0.15
  -1   7  -8   -0.20    0.36
   1  -7   8    0.76    0.43
   0   6  -8    0.66    0.37
   0  -6   8    1.55    0.51
   1   5  -8   -0.10    0.10
   1   5  -8    0.03    0.12
   1   5  -8   -0.01    0.12
   1   5  -8   -0.04    0.31
  -1  -5   8   -0.01    0.35
   2   4  -8    4.24    0.71
   2   4  -8    5.83    0.83
  -2  -4   8    5.32    0.55
  -2  -4   8    4.16    0.66
   3   3  -8    0.13    0.50
   3   3  -8    0.60    0.46
  -3  -3   8   -0.31    0.38
  -3  -3   8    0.23    0.35
  -3  -3   8    0.18    0.38
   4   2  -8   -0.17    0.58
   4   2  -8   -0.33    0.51
  -4  -2   8    0.39    0.49
  -2   9  -8    9.01    1.12
   2  -9   8   10.04    1.11
  -1   8  -8   13.16    1.24
   1  -8   8   12.08    1.20
   0   7  -8    8.68    0.95
   0  -7   8    7.64    0.93
   1   6  -8    0.32    0.17
   1   6  -8    0.61    0.15
   1   6  -8    0.37    0.41
  -1  -6   8    0.74    0.44
   2   5  -8    0.89    0.50
   2   5  -8    0.87    0.31
  -2  -5   8    0.70    0.30
  -2  -5   8   -0.01    0.38
   3   4  -8   17.25    1.27
   3   4  -8   15.39    1.36
  -3  -4   8   16.13    1.05
  -3  -4   8   14.86    1.17
  -3  -4   8   16.70    1.07
   4   3  -8    2.80    0.80
   4   3  -8    2.37    0.79
  -4  -3   8    4.40    0.83
  -2  10  -8    0.63    0.60
   2 -10   8   -0.29    0.54
  -1   9  -8    2.23    0.64
   1  -9   8    2.43    0.70
   0   8  -8    0.46    0.47
   0  -8   8    0.80    0.55
   1   7  -8    3.97    0.39
   1   7  -8    3.30    0.66
  -1  -7   8    3.51    0.73
   2   6  -8    3.24    0.51
   2   6  -8    4.88    0.80
  -2  -6   8    3.29    0.73
  -2  -6   8    3.87    0.73
   3   5  -8    2.72    0.72
   3   5  -8    1.74    0.64
   3   5  -8    3.58    0.69
  -3  -5   8    2.41    0.57
  -3  -5   8    2.86    0.70
  -3  -5   8    2.04    0.62
   4   4  -8   -0.19    0.51
   4   4  -8   -1.11    0.55
  -4  -4   8   -0.16    0.43
  -2  11  -8    1.31    0.70
   2 -11   8    1.57    0.62
   2 -11   8    1.68    0.66
   2 -11   8    1.58    0.78
  -1  10  -8   -0.16    0.42
   1 -10   8    0.21    0.56
   0   9  -8   29.54    1.53
   0  -9   8   31.63    1.76
   1   8  -8   11.22    1.11
  -1  -8   8   12.95    1.33
   2   7  -8    1.84    0.44
   2   7  -8    2.46    0.62
  -2  -7   8    1.82    0.66
  -2  -7   8    0.83    0.57
   3   6  -8    8.13    1.08
   3   6  -8   11.08    1.22
   3   6  -8    8.83    0.98
  -3  -6   8    8.93    1.09
  -3  -6   8    9.27    1.08
  -1  11  -8    7.36    1.08
   1 -11   8    5.95    1.05
   1 -11   8    6.31    1.03
   0  10  -8    3.39    0.73
   0 -10   8    2.12    0.74
   0 -10   8    2.13    0.76
   1   9  -8    1.91    0.62
  -1  -9   8    2.18    0.72
  -1  -9   8    0.39    0.59
   2   8  -8   25.72    1.44
  -2  -8   8   23.87    1.66
  -2  -8   8   27.05    1.56
   3   7  -8    0.20    0.51
  -3  -7   8    0.34    0.62
  -3  -7   8    0.03    0.51
  -1  12  -8   -0.11    0.55
   1 -12   8   -0.17    0.59
   1 -12   8   -0.73    0.67
   0  11  -8    0.23    0.49
   0 -11   8   -0.58    0.48
   0 -11   8   -0.14    0.59
   1  10  -8   15.09    1.21
  -1 -10   8   14.23    1.54
  -1 -10   8   17.46    1.42
   2   9  -8    6.13    0.93
  -2  -9   8    3.75    0.92
  -2  -9   8    7.23    1.14
   3   8  -8    0.05    0.47
  -3  -8   8    0.64    0.59
  -3  -8   8   -0.40    0.55
   0  12  -8   12.70    1.33
   0 -12   8   10.46    1.35
   0 -12   8   11.56    1.49
   1  11  -8    4.38    0.85
  -1 -11   8    5.00    1.03
  -1 -11   8    5.25    1.03
   2  10  -8   -0.72    0.42
  -2 -10   8   -0.32    0.52
  -2 -10   8   -0.37    0.60
  -1  -7  -9   10.78    1.28
   1   7   9    9.42    1.44
   0  -8  -9    0.12    0.46
   0   8   9    0.41    0.73
  -2  -5  -9    2.69    0.70
   2   5   9    0.94    0.78
  -1  -6  -9    0.31    0.48
   1   6   9   -1.33    0.51
   0  -7  -9    0.32    0.45
   0   7   9    1.12    0.74
   1  -8  -9    0.52    0.42
  -1   8   9    0.24    0.53
  -1   8   9    0.86    0.65
  -2  -4  -9   13.77    1.29
   2   4   9   12.00    1.47
  -1  -5  -9    0.01    0.39
   1   5   9    0.11    0.63
   0  -6  -9   -0.10    0.39
   0   6   9    0.23    0.60
   1  -7  -9    9.16    1.01
  -1   7   9   11.01    1.25
  -1   7   9    9.30    1.23
  -2   8   9    5.86    1.06
  -2   8   9    3.52    0.97
  -3  -2  -9   21.39    1.42
   3   2   9   22.38    1.83
  -2  -3  -9    3.83    0.80
   2   3   9    4.54    0.93
  -1  -4  -9   12.23    1.12
   1   4   9   14.06    1.45
   0  -5  -9    3.36    0.70
   0   5   9    3.80    0.89
   1  -6  -9   17.12    1.13
  -1   6   9   18.13    1.32
  -1   6   9   15.21    1.51
   2  -7  -9   12.14    1.04
  -2   7   9   11.85    1.43
  -2   7   9   12.70    1.35
  -3  -1  -9    2.34    0.64
   3   1   9    0.39    0.67
  -2  -2  -9   22.68    1.31
   2   2   9   21.01    1.47
  -1  -3  -9    8.13    0.90
   1   3   9    7.29    1.00
   0  -4  -9   45.81    1.70
   0   4   9   50.16    2.06
   1  -5  -9   17.76    0.89
   1  -5  -9   16.60    0.88
   1  -5  -9   17.24    1.07
  -1   5   9   15.97    1.30
  -1   5   9   16.58    1.20
   2  -6  -9    8.33    0.91
   2  -6  -9    7.46    0.87
   2  -6  -9    7.85    0.81
  -2   6   9    7.11    1.17
  -2   6   9    9.49    1.13
   3  -7  -9   -0.05    0.52
  -3   0  -9   14.93    1.15
   3   0   9   17.04    1.37
   3   0   9   17.20    1.47
  -2  -1  -9    0.84    0.47
   2   1   9   -0.28    0.30
   2   1   9    0.08    0.50
  -1  -2  -9    4.25    0.45
  -1  -2  -9    4.39    0.70
   1   2   9    4.01    0.75
   0  -3  -9    1.45    0.48
   0   3   9    1.66    0.62
   1  -4  -9    2.05    0.47
   1  -4  -9    1.60    0.47
   1  -4  -9    1.85    0.45
  -1   4   9    2.00    0.60
  -1   4   9    1.22    0.59
   2  -5  -9    1.33    0.51
   2  -5  -9    2.03    0.55
   2  -5  -9    1.47    0.40
  -2   5   9    1.58    0.59
  -2   5   9    1.07    0.63
   3  -6  -9   -0.32    0.52
  -3   6   9    1.19    0.65
   3  -1   9    4.72    0.91
   3  -1   9    3.39    0.74
   3  -1   9    3.26    0.66
  -2   0  -9    3.39    0.63
   2   0   9    3.85    0.73
   2   0   9    3.15    0.53
  -1  -1  -9   67.34    1.98
  -1  -1  -9   66.05    1.54
   1   1   9   64.94    2.04
   0  -2  -9    1.09    0.40
   0   2   9    1.12    0.49
   1  -3  -9   14.28    0.89
   1  -3  -9   12.78    0.84
   1  -3  -9   14.95    0.88
  -1   3   9   12.78    0.98
  -1   3   9   13.45    1.10
   2  -4  -9    8.20    0.89
   2  -4  -9    5.14    0.76
   2  -4  -9    7.80    0.75
  -2   4   9    5.38    0.90
  -2   4   9    7.56    0.92
  -2   4   9    6.24    0.74
   3  -5  -9   -0.50    0.47
  -3   5   9    0.11    0.46
   3  -2   9   11.43    1.26
   3  -2   9   12.70    1.24
   3  -2   9    8.33    0.97
  -2   1  -9   -0.19    0.32
  -2   1  -9    0.17    0.37
   2  -1   9    0.44    0.45
   2  -1   9    0.22    0.31
   2  -1   9   -0.30    0.31
  -1   0  -9   31.22    1.31
  -1   0  -9   29.09    1.12
   1   0   9   29.74    1.29
   0  -1  -9    4.07    0.62
   0  -1  -9    4.04    0.51
   0   1   9    3.01    0.59
   1  -2  -9    0.27    0.31
   1  -2  -9    0.54    0.37
   1  -2  -9    0.09    0.33
  -1   2   9    0.45    0.35
  -1   2   9    0.76    0.44
  -1   2   9    0.13    0.33
   2  -3  -9    5.05    0.77
   2  -3  -9    4.47    0.72
  -2   3   9    4.89    0.74
  -2   3   9    5.33    0.83
  -2   3   9    5.22    0.66
   3  -4  -9   -0.35    0.46
   3  -4  -9    0.22    0.52
  -3   4   9   -0.06    0.45
   3  -3   9   -0.20    0.36
   3  -3   9   -0.16    0.42
   3  -3   9    0.23    0.45
  -2   2  -9    3.29    0.60
   2  -2   9    3.00    0.65
   2  -2   9    3.13    0.62
  -1   1  -9   10.87    0.77
   1  -1   9    8.53    0.93
   1  -1   9   10.17    0.75
   0   0  -9   69.38    1.85
   0   0  -9   67.46    1.67
   0   0   9   71.16    1.77
   0   0   9   73.08    2.12
   1  -1  -9    0.68    0.37
   1  -1  -9    0.81    0.36
  -1   1   9    0.58    0.35
  -1   1   9    0.51    0.36
  -1   1   9    0.22    0.30
   2  -2  -9    0.13    0.41
   2  -2  -9   -0.14    0.38
  -2   2   9    0.23    0.30
  -2   2   9   -0.21    0.30
   3  -3  -9    2.74    0.74
   3  -3  -9    2.08    0.68
  -3   3   9    2.63    0.71
   3  -4   9    0.21    0.47
   3  -4   9    0.52    0.46
   3  -4   9    1.09    0.52
  -2   3  -9    2.86    0.58
   2  -3   9    1.93    0.53
   2  -3   9    3.08    0.66
  -1   2  -9    1.26    0.39
   1  -2   9   -0.03    0.35
   1  -2   9    0.94    0.32
   0   1  -9   34.59    1.05
   0  -1   9   34.07    1.09
   0  -1   9   35.29    1.49
   1   0  -9   14.38    0.90
   1   0  -9   16.27    0.93
  -1   0   9   16.30    1.01
  -1   0   9   16.62    0.91
  -1   0   9   16.09    0.80
   2  -1  -9    1.86    0.54
   2  -1  -9    2.04    0.56
  -2   1   9    1.85    0.43
  -2   1   9    1.68    0.45
   3  -2  -9   -0.13    0.47
   3  -2  -9    0.03    0.50
  -3   2   9   -0.02    0.44
   4  -3  -9    3.61    0.92
   4  -3  -9    4.08    0.96
  -4   3   9    2.92    0.80
  -3   5  -9   -0.29    0.38
   3  -5   9    0.03    0.48
   3  -5   9   -0.01    0.35
   3  -5   9   -0.05    0.43
  -2   4  -9    1.47    0.51
   2  -4   9    2.14    0.49
   2  -4   9    1.77    0.55
  -1   3  -9    6.23    0.75
   1  -3   9    4.86    0.75
   1  -3   9    5.29    0.46
   1  -3   9    5.65    0.55
   0   2  -9    1.33    0.25
   0  -2   9    1.61    0.29
   0  -2   9    1.29    0.44
   1   1  -9   15.90    0.96
   1   1  -9   13.81    0.91
  -1  -1   9   14.51    0.96
  -1  -1   9   13.77    0.69
   2   0  -9    5.14    0.77
   2   0  -9    4.33    0.74
  -2   0   9    3.88    0.58
  -2   0   9    4.24    0.59
   3  -1  -9    0.85    0.55
   3  -1  -9    0.16    0.50
  -3   1   9    0.03    0.34
   4  -2  -9    0.37    0.57
   4  -2  -9   -0.41    0.59
  -4   2   9   -0.22    0.45
  -3   6  -9   -0.10    0.40
   3  -6   9   -0.20    0.49
   3  -6   9   -0.10    0.38
  -2   5  -9    0.21    0.42
   2  -5   9    0.28    0.40
   2  -5   9    0.36    0.32
  -1   4  -9    1.78    0.47
   1  -4   9    2.09    0.53
   1  -4   9    1.49    0.30
   0   3  -9    0.25    0.34
   0  -3   9    0.13    0.12
   0  -3   9    0.11    0.12
   0  -3   9    0.24    0.31
   1   2  -9    4.26    0.45
   1   2  -9    4.89    0.68
  -1  -2   9    4.03    0.62
  -1  -2   9    5.44    0.46
   2   1  -9   -0.45    0.33
   2   1  -9    0.28    0.43
  -2  -1   9    0.06    0.30
   3   0  -9   18.76    1.32
   3   0  -9   20.48    1.37
  -3   0   9   19.04    1.17
   4  -1  -9   15.19    1.52
   4  -1  -9   15.65    1.56
  -4   1   9   15.68    1.46
   3  -7   9   -0.34    0.50
   3  -7   9   -0.10    0.44
  -2   6  -9    0.26    0.26
  -2   6  -9   -0.02    0.41
   2  -6   9   -0.26    0.30
   2  -6   9    0.27    0.44
  -1   5  -9    2.40    0.56
   1  -5   9    2.75    0.26
   1  -5   9    2.98    0.32
   1  -5   9    2.65    0.29
   1  -5   9    2.66    0.61
   0   4  -9    6.46    0.75
   0  -4   9    6.39    0.77
   1   3  -9   13.61    0.56
   1   3  -9   15.71    1.01
  -1  -3   9   14.18    0.52
  -1  -3   9   12.89    0.96
   2   2  -9   24.86    1.32
   2   2  -9   26.48    1.35
  -2  -2   9   25.78    1.22
  -2  -2   9   27.47    1.04
   3   1  -9   36.09    1.73
   3   1  -9   33.83    1.68
  -3  -1   9   34.70    1.33
  -3  -1   9   36.79    1.51
   4   0  -9    2.18    0.80
   4   0  -9    1.63    0.70
  -4   0   9    3.28    0.75
   3  -8   9    4.37    0.96
  -2   7  -9    6.04    0.98
   2  -7   9    6.34    0.88
  -1   6  -9    0.03    0.38
   1  -6   9    0.48    0.45
   0   5  -9   43.04    1.60
   0  -5   9   42.08    1.72
   1   4  -9   20.13    0.54
   1   4  -9   20.66    1.13
  -1  -4   9   18.92    1.13
   2   3  -9    3.31    0.65
   2   3  -9    4.98    0.78
  -2  -3   9    4.74    0.70
  -2  -3   9    4.62    0.54
   3   2  -9    0.72    0.56
   3   2  -9   -0.03    0.44
  -3  -2   9    0.00    0.35
  -3  -2   9    0.14    0.37
   4   1  -9    1.94    0.85
   4   1  -9    0.99    0.67
  -4  -1   9    1.06    0.58
  -2   8  -9   12.16    1.28
   2  -8   9   11.77    1.19
  -1   7  -9   41.53    1.77
   1  -7   9   38.16    1.75
   0   6  -9    0.63    0.42
   0  -6   9   -0.08    0.39
   1   5  -9    2.27    0.56
  -1  -5   9    3.79    0.71
   2   4  -9    0.27    0.43
   2   4  -9    0.17    0.44
  -2  -4   9    0.70    0.42
  -2  -4   9    1.11    0.31
   3   3  -9    0.22    0.51
   3   3  -9    0.23    0.50
  -3  -3   9    0.18    0.36
  -3  -3   9   -0.19    0.41
   4   2  -9    0.10    0.64
   4   2  -9    0.22    0.57
  -4  -2   9    0.81    0.55
  -2   9  -9    1.75    0.68
   2  -9   9    1.62    0.63
  -1   8  -9   -0.61    0.37
   1  -8   9   -0.98    0.40
   0   7  -9    4.02    0.75
   0  -7   9    2.98    0.69
   1   6  -9    0.11    0.40
  -1  -6   9   -0.24    0.39
   2   5  -9    4.88    0.56
   2   5  -9    4.75    0.78
  -2  -5   9    4.55    0.78
  -2  -5   9    4.20    0.49
   3   4  -9   -0.28    0.52
   3   4  -9    0.16    0.51
  -3  -4   9    0.57    0.39
  -3  -4   9    0.99    0.53
  -3  -4   9    1.63    0.53
   4   3  -9    0.22    0.58
   4   3  -9    0.59    0.67
  -4  -3   9    0.35    0.50
  -2  10  -9    1.02    0.64
   2 -10   9    0.48    0.64
  -1   9  -9    0.67    0.51
   1  -9   9   -0.67    0.47
   0   8  -9    9.91    1.06
   0  -8   9    7.57    1.01
   1   7  -9    7.57    0.92
  -1  -7   9    5.83    0.95
   2   6  -9    0.11    0.25
   2   6  -9    0.63    0.47
  -2  -6   9    0.74    0.53
   3   5  -9    2.83    0.73
   3   5  -9    2.73    0.71
  -3  -5   9    3.66    0.78
  -3  -5   9    2.96    0.71
  -3  -5   9    2.03    0.53
  -2  11  -9    0.49    0.75
   2 -11   9   -0.50    0.63
   2 -11   9    0.72    0.55
  -1  10  -9    2.64    0.73
   1 -10   9    2.93    0.80
   0   9  -9    3.36    0.75
   0  -9   9    2.09    0.75
   1   8  -9    3.84    0.79
  -1  -8   9    3.21    0.80
   2   7  -9    6.49    0.91
  -2  -7   9    9.29    1.14
  -2  -7   9    5.93    0.98
   3   6  -9    1.34    0.66
   3   6  -9    2.62    0.72
  -3  -6   9    1.98    0.68
  -3  -6   9    2.05    0.70
  -1  11  -9    0.61    0.55
   1 -11   9   -1.01    0.62
   0  10  -9    0.92    0.53
   0 -10   9   -0.16    0.58
   1   9  -9   16.83    1.26
  -1  -9   9   18.62    1.39
  -1  -9   9   19.86    1.75
   2   8  -9    7.09    1.01
  -2  -8   9    6.68    1.06
  -2  -8   9    7.93    1.13
   3   7  -9    0.80    0.57
  -3  -7   9   -0.13    0.56
  -3  -7   9   -0.26    0.50
  -1  12  -9    5.25    1.00
   1 -12   9    5.10    1.04
   1 -12   9    4.85    1.11
   0  11  -9    3.64    0.81
   0 -11   9    3.21    0.90
   0 -11   9    2.78    0.84
   1  10  -9    0.03    0.44
  -1 -10   9    0.42    0.64
  -1 -10   9    0.75    0.57
   2   9  -9   -0.15    0.41
  -2  -9   9   -0.05    0.52
  -2  -9   9   -0.23    0.59
   3   8  -9    1.88    0.69
  -3  -8   9   -0.15    0.55
  -3  -8   9   -0.21    0.58
   0  12  -9   -0.32    0.50
   0 -12   9   -0.28    0.72
   0 -12   9    0.57    0.66
   1  11  -9    1.90    0.68
  -1 -11   9    1.27    0.69
  -1 -11   9    0.78    0.75
   2  10  -9    9.23    1.19
  -2 -10   9    8.66    1.26
  -2 -10   9    7.27    1.23
  -1  -6 -10    6.77    1.00
   1   6  10    8.21    1.37
   0  -7 -10    1.16    0.59
   0   7  10    0.43    0.76
  -2  -4 -10    1.07    0.60
   2   4  10    1.82    0.80
  -1  -5 -10    0.13    0.43
   1   5  10    0.36    0.67
   0  -6 -10    6.18    0.90
   0   6  10    4.67    1.06
   1  -7 -10   -0.02    0.41
  -1   7  10    0.64    0.64
  -1   7  10    0.31    0.59
  -2  -3 -10    0.17    0.49
   2   3  10   -0.16    0.63
  -1  -4 -10    0.03    0.38
   1   4  10   -0.18    0.63
   0  -5 -10   -0.37    0.36
   0   5  10   -0.24    0.59
   1  -6 -10    1.49    0.57
  -1   6  10    0.70    0.55
  -1   6  10    0.80    0.63
   2  -7 -10    0.28    0.42
  -2   7  10    0.21    0.61
  -2   7  10   -0.16    0.53
  -2  -2 -10    5.76    0.89
   2   2  10    4.83    0.98
  -1  -3 -10    4.78    0.76
   1   3  10    4.69    0.93
   0  -4 -10    3.42    0.69
   0   4  10    4.28    0.90
   1  -5 -10   15.69    1.10
  -1   5  10   17.46    1.39
  -1   5  10   16.57    1.24
   2  -6 -10    3.95    0.63
   2  -6 -10    3.37    0.70
   2  -6 -10    4.27    0.75
  -2   6  10    3.54    0.91
  -2   6  10    3.63    0.82
  -3   0 -10    5.54    0.87
   3   0  10    3.67    0.95
   3   0  10    4.63    0.90
  -2  -1 -10    1.10    0.49
   2   1  10    0.61    0.55
  -1  -2 -10    3.75    0.69
   1   2  10    4.03    0.84
   0  -3 -10    0.11    0.37
   0  -3 -10   -0.15    0.24
   0   3  10   -0.42    0.46
   1  -4 -10    1.02    0.40
   1  -4 -10    0.77    0.42
   1  -4 -10    1.41    0.43
  -1   4  10    0.99    0.59
  -1   4  10    0.30    0.46
   2  -5 -10    1.99    0.59
   2  -5 -10    2.49    0.64
   2  -5 -10    1.81    0.49
  -2   5  10    2.18    0.78
  -2   5  10    1.36    0.60
   3  -6 -10    4.62    0.88
   3  -6 -10    4.44    0.89
  -3   6  10    4.85    1.03
   3  -1  10    0.11    0.52
   3  -1  10    0.82    0.51
  -2   0 -10   23.82    1.33
   2   0  10   25.66    1.63
   2   0  10   25.03    1.13
   2   0  10   23.75    1.44
  -1  -1 -10   31.09    1.41
  -1  -1 -10   30.53    1.09
   1   1  10   28.58    1.45
   0  -2 -10   17.58    1.08
   0   2  10   16.93    1.21
   1  -3 -10   11.31    0.82
   1  -3 -10   13.69    0.94
   1  -3 -10   12.98    0.88
  -1   3  10   13.22    1.27
  -1   3  10   12.94    0.98
   2  -4 -10    1.72    0.56
   2  -4 -10    1.05    0.51
  -2   4  10    1.40    0.66
  -2   4  10    1.08    0.45
  -2   4  10    1.49    0.58
   3  -5 -10   -0.23    0.46
   3  -5 -10    0.94    0.59
  -3   5  10    0.55    0.50
   3  -2  10    0.42    0.47
   3  -2  10    0.17    0.51
   3  -2  10    0.49    0.50
  -2   1 -10    3.08    0.59
   2  -1  10    1.75    0.66
   2  -1  10    3.28    0.57
   2  -1  10    2.33    0.62
  -1   0 -10    0.91    0.38
  -1   0 -10    0.33    0.40
   1   0  10    1.09    0.47
   1   0  10    0.19    0.38
   0  -1 -10   23.59    1.19
   0   1  10   23.07    1.35
   0   1  10   23.07    1.24
   1  -2 -10   -0.01    0.34
   1  -2 -10    0.37    0.38
   1  -2 -10    0.07    0.33
  -1   2  10    0.29    0.36
  -1   2  10    1.06    0.49
  -1   2  10    0.91    0.42
   2  -3 -10   -0.03    0.40
   2  -3 -10    0.34    0.42
  -2   3  10   -0.21    0.32
  -2   3  10   -0.28    0.38
  -2   3  10   -0.05    0.44
   3  -4 -10    3.32    0.80
   3  -4 -10    4.31    0.84
  -3   4  10    4.57    0.85
   3  -3  10    1.28    0.56
   3  -3  10    1.06    0.60
   3  -3  10    0.82    0.51
  -2   2 -10    1.03    0.44
   2  -2  10    0.04    0.38
   2  -2  10    0.60    0.51
  -1   1 -10   27.56    1.19
   1  -1  10   25.86    1.48
   1  -1  10   26.60    1.21
   0   0  10   29.23    1.24
   1  -1 -10   -0.02    0.35
   1  -1 -10   -0.44    0.33
  -1   1  10   -0.46    0.27
  -1   1  10    0.28    0.34
  -1   1  10    0.23    0.34
   2  -2 -10    4.43    0.74
   2  -2 -10    4.28    0.72
  -2   2  10    3.98    0.63
  -2   2  10    3.12    0.64
   3  -3 -10   15.64    1.41
   3  -3 -10   16.27    1.32
  -3   3  10   15.38    1.39
   3  -4  10    0.02    0.49
   3  -4  10    0.88    0.55
   3  -4  10    0.35    0.52
  -2   3 -10    0.68    0.44
   2  -3  10    0.89    0.46
   2  -3  10    0.43    0.52
  -1   2 -10    2.82    0.53
   1  -2  10    3.08    0.52
   1  -2  10    2.49    0.63
   0  -1  10    4.04    0.56
   0  -1  10    3.37    0.63
   1   0 -10   19.10    1.06
  -1   0  10   18.60    0.99
  -1   0  10   17.55    1.13
  -1   0  10   18.93    0.90
   2  -1 -10    1.10    0.54
   2  -1 -10    1.02    0.54
  -2   1  10    1.19    0.41
  -2   1  10    0.61    0.38
   3  -2 -10    3.24    0.75
   3  -2 -10    0.71    0.59
  -3   2  10    2.29    0.64
   3  -5  10    3.96    0.84
   3  -5  10    3.36    0.76
  -2   4 -10    2.42    0.64
   2  -4  10    2.26    0.64
   2  -4  10    2.08    0.52
  -1   3 -10    0.48    0.38
   1  -3  10    0.88    0.48
   1  -3  10    0.08    0.27
   0   2 -10    2.48    0.53
   0   2 -10    2.44    0.34
   0  -2  10    1.35    0.49
   0  -2  10    1.69    0.30
   0  -2  10    2.19    0.36
   1   1 -10   49.98    1.68
  -1  -1  10   52.76    1.84
  -1  -1  10   53.24    1.44
  -1  -1  10   49.80    1.30
   2   0 -10    2.71    0.67
   2   0 -10    2.16    0.58
  -2   0  10    1.79    0.48
  -2   0  10    3.02    0.54
   3  -1 -10    0.31    0.53
   3  -1 -10   -0.57    0.42
   3  -6  10    0.32    0.49
   3  -6  10    0.91    0.65
  -2   5 -10    1.03    0.49
   2  -5  10    1.07    0.43
   2  -5  10    0.75    0.52
  -1   4 -10   -0.06    0.34
   1  -4  10    0.05    0.41
   1  -4  10   -0.33    0.22
   0   3 -10    1.73    0.51
   0  -3  10    1.79    0.23
   0  -3  10    2.51    0.27
   0  -3  10    1.96    0.56
   0  -3  10    2.03    0.23
   1   2 -10    4.39    0.68
   1   2 -10    3.88    0.45
  -1  -2  10    3.34    0.61
  -1  -2  10    3.92    0.42
   2   1 -10  109.03    2.75
   2   1 -10  111.74    2.76
  -2  -1  10  115.34    2.62
   3   0 -10   29.19    1.61
   3   0 -10   28.64    1.61
  -3   0  10   28.11    1.39
   4  -1 -10    5.54    1.03
   4  -1 -10    5.89    1.08
  -4   1  10    5.50    0.97
   3  -7  10    1.30    0.71
   3  -7  10    1.51    0.62
  -2   6 -10    0.21    0.47
   2  -6  10   -0.18    0.43
  -1   5 -10    1.18    0.50
   1  -5  10    0.26    0.44
   1  -5  10    0.77    0.22
   0   4 -10   14.78    1.00
   0  -4  10   13.41    1.06
   1   3 -10   70.18    1.30
   1   3 -10   68.98    2.06
  -1  -3  10   68.31    1.19
  -1  -3  10   69.03    2.15
   2   2 -10   95.68    2.57
   2   2 -10   95.38    2.55
  -2  -2  10  101.75    2.05
  -2  -2  10   96.02    2.49
   3   1 -10    2.01    0.67
   3   1 -10    2.44    0.73
  -3  -1  10    1.26    0.48
  -3  -1  10    1.86    0.57
   4   0 -10    6.73    1.15
   4   0 -10    6.55    1.10
  -4   0  10    5.68    0.92
  -2   7 -10   -0.81    0.35
   2  -7  10   -0.45    0.48
  -1   6 -10   28.93    1.48
   1  -6  10   29.10    1.59
   0   5 -10   16.30    1.11
   0  -5  10   16.85    1.22
   1   4 -10    0.40    0.39
  -1  -4  10    0.84    0.44
   2   3 -10   12.76    1.20
   2   3 -10   14.66    1.11
  -2  -3  10   11.48    1.06
  -2  -3  10   11.90    0.73
   3   2 -10    2.07    0.67
   3   2 -10    1.06    0.62
  -3  -2  10    2.52    0.57
  -3  -2  10    1.56    0.51
   4   1 -10    4.31    0.98
   4   1 -10    3.72    0.90
  -4  -1  10    4.73    0.87
  -2   8 -10    5.53    0.98
   2  -8  10    3.68    0.81
  -1   7 -10    1.83    0.59
   1  -7  10    1.78    0.64
   0   6 -10   31.50    1.49
   0  -6  10   34.09    1.68
   1   5 -10   23.68    1.31
  -1  -5  10   24.31    1.38
   2   4 -10    0.33    0.43
   2   4 -10    0.49    0.44
  -2  -4  10   -0.15    0.37
  -2  -4  10   -0.33    0.20
   3   3 -10    0.11    0.51
   3   3 -10    0.00    0.51
  -3  -3  10    0.07    0.32
  -3  -3  10   -0.15    0.41
   4   2 -10    2.72    0.82
   4   2 -10    2.51    0.86
  -4  -2  10    2.70    0.73
  -2   9 -10   26.80    1.73
   2  -9  10   27.93    1.74
  -1   8 -10   25.27    1.55
   1  -8  10   26.00    1.61
   0   7 -10    2.65    0.64
   0  -7  10    3.10    0.73
   1   6 -10    1.30    0.51
  -1  -6  10    1.27    0.54
   2   5 -10    0.82    0.53
  -2  -5  10    0.32    0.27
  -2  -5  10    0.20    0.43
   3   4 -10    0.87    0.57
   3   4 -10    0.82    0.62
  -3  -4  10    1.38    0.45
  -3  -4  10    0.56    0.53
  -2  10 -10    2.04    0.80
   2 -10  10    1.46    0.73
  -1   9 -10    0.07    0.48
   1  -9  10    0.76    0.57
   0   8 -10    2.39    0.67
   0  -8  10    1.56    0.65
  -1  -7  10   -0.21    0.42
   2   6 -10   -0.13    0.46
  -2  -6  10   -0.59    0.42
   3   5 -10    6.97    1.05
   3   5 -10    6.33    0.99
  -3  -5  10    7.68    1.03
  -3  -5  10    7.77    1.05
  -1  10 -10    5.23    0.95
   1 -10  10    3.51    0.88
   0   9 -10   -0.57    0.40
   0  -9  10    0.07    0.55
   1   8 -10    1.52    0.59
  -1  -8  10    0.59    0.58
   2   7 -10    1.73    0.63
  -2  -7  10    1.20    0.64
   3   6 -10   -0.61    0.43
  -3  -6  10   -0.53    0.49
  -3  -6  10    0.49    0.53
  -1  11 -10    0.08    0.58
   1 -11  10   -0.02    0.64
   0  10 -10   -0.42    0.42
   0 -10  10   -0.50    0.55
   1   9 -10    3.82    0.81
  -1  -9  10    3.83    0.94
   2   8 -10    0.31    0.52
  -2  -8  10   -0.25    0.57
  -2  -8  10   -0.57    0.49
   3   7 -10    1.25    0.67
  -3  -7  10    0.50    0.63
  -3  -7  10   -0.34    0.53
   0  11 -10    3.48    0.79
   0 -11  10    3.62    1.00
   0 -11  10    3.89    0.93
   1  10 -10   -0.60    0.40
  -1 -10  10    0.16    0.59
  -1 -10  10   -0.43    0.61
   2   9 -10    1.90    0.66
  -2  -9  10    2.29    0.81
  -2  -9  10    1.96    0.77
   1  11 -10    1.45    0.71
  -1 -11  10    0.95    0.76
  -1 -11  10    0.78    0.65
   2  10 -10    2.17    0.76
  -2 -10  10    1.68    0.85
  -2 -10  10    0.83    0.69
  -1  -5 -11   -0.16    0.51
   1   5  11    0.46    0.79
   0  -6 -11   -0.52    0.43
   0   6  11    0.72    0.69
   1  -7 -11    0.31    0.46
  -1   7  11   -0.24    0.56
  -1   7  11    0.37    0.61
  -2  -3 -11   -0.49    0.49
   2   3  11   -1.24    0.57
  -1  -4 -11    0.60    0.54
   1   4  11   -0.60    0.65
   0  -5 -11    0.45    0.48
   0   5  11    0.77    0.72
   1  -6 -11    0.17    0.42
  -1   6  11    0.41    0.56
  -1   6  11    0.80    0.67
  -2  -2 -11    0.99    0.57
   2   2  11    2.29    0.82
  -1  -3 -11   10.77    1.15
   1   3  11    7.87    1.18
   0  -4 -11   -0.74    0.31
   0   4  11    0.28    0.58
   1  -5 -11    1.73    0.56
  -1   5  11    1.60    0.71
  -1   5  11    2.09    0.64
   2  -6 -11    2.94    0.60
  -2   6  11    2.16    0.78
  -2   6  11    3.38    0.98
  -2  -1 -11   40.63    1.78
   2   1  11   37.45    1.95
  -1  -2 -11    3.65    0.72
   1   2  11    4.96    0.91
   0  -3 -11    8.04    0.94
   0   3  11    9.89    1.16
   1  -4 -11    7.84    0.92
   1  -4 -11    8.08    0.81
  -1   4  11    6.41    0.93
  -1   4  11    7.89    1.08
   2  -5 -11    8.83    0.98
   2  -5 -11    8.98    0.91
   2  -5 -11   10.78    1.06
  -2   5  11    8.56    1.08
  -2   5  11   12.49    1.43
  -2   5  11    7.91    0.98
  -2   0 -11   28.19    1.53
   2   0  11   28.03    1.76
   2   0  11   28.77    1.61
  -1  -1 -11    8.87    0.69
  -1  -1 -11    8.95    1.01
   1   1  11   10.19    1.10
   0  -2 -11    5.09    0.76
   0  -2 -11    5.48    0.64
   0   2  11    4.78    0.85
   1  -3 -11   -0.40    0.30
   1  -3 -11    0.67    0.36
  -1   3  11    0.41    0.43
  -1   3  11    0.62    0.47
  -1   3  11   -0.20    0.44
   2  -4 -11    2.84    0.66
   2  -4 -11    2.35    0.63
  -2   4  11    2.87    0.78
  -2   4  11    3.35    0.72
  -2   4  11    2.55    0.60
   3  -5 -11    2.02    0.72
   3  -5 -11    0.74    0.59
  -3   5  11    1.73    0.68
   3  -2  11    0.36    0.53
   3  -2  11    0.86    0.64
  -2   1 -11    0.78    0.40
   2  -1  11   -0.15    0.49
   2  -1  11    0.68    0.45
   2  -1  11    0.89    0.38
  -1   0 -11   26.05    1.36
  -1   0 -11   28.75    1.22
   1   0  11   25.24    1.36
   1   0  11   24.33    1.54
   0  -1 -11    4.65    0.64
   0  -1 -11    4.86    0.71
   0   1  11    3.47    0.72
   0   1  11    4.32    0.76
   1  -2 -11   -0.28    0.31
  -1   2  11    0.20    0.43
  -1   2  11   -0.37    0.34
  -1   2  11    0.26    0.39
   2  -3 -11    4.22    0.76
   2  -3 -11    2.52    0.67
  -2   3  11    2.87    0.75
  -2   3  11    2.25    0.63
  -2   3  11    3.02    0.62
   3  -4 -11    0.18    0.54
   3  -4 -11    0.10    0.55
  -3   4  11    0.90    0.61
   3  -3  11    5.44    0.99
   3  -3  11    6.08    0.93
   3  -3  11    3.62    0.82
  -2   2 -11    1.38    0.49
   2  -2  11    1.31    0.55
   2  -2  11    2.35    0.73
  -1   1 -11   11.36    0.90
   1  -1  11   10.47    1.18
   1  -1  11   11.42    0.91
   0   0 -11   -0.03    0.33
   0   0  11    0.86    0.51
   0   0  11    0.51    0.43
   1  -1 -11   25.73    1.24
  -1   1  11   24.39    1.41
  -1   1  11   25.29    1.28
  -1   1  11   23.73    1.14
   2  -2 -11   10.61    1.10
   2  -2 -11   14.46    1.09
  -2   2  11   10.27    1.01
  -2   2  11    9.76    0.98
   3  -3 -11    0.04    0.50
   3  -3 -11   -0.11    0.50
  -3   3  11    0.51    0.49
   3  -4  11    4.88    0.88
   3  -4  11    6.29    1.01
  -2   3 -11    0.42    0.44
   2  -3  11    0.40    0.53
   2  -3  11    0.99    0.49
  -1   2 -11   10.39    0.98
   1  -2  11    6.97    0.96
   1  -2  11    9.78    0.79
   0   1 -11   10.02    0.96
   0  -1  11    8.72    0.78
   0  -1  11    6.82    0.88
   1   0 -11   31.30    1.39
  -1   0  11   29.69    1.51
  -1   0  11   29.99    1.30
  -1   0  11   28.47    1.13
   2  -1 -11    0.59    0.50
   2  -1 -11    0.39    0.48
  -2   1  11    1.13    0.44
  -2   1  11    0.08    0.34
   3  -2 -11    3.07    0.76
   3  -2 -11    2.10    0.73
  -3   2  11    2.32    0.63
   3  -5  11    9.92    1.16
   3  -5  11    6.39    1.01
  -2   4 -11   16.47    1.19
   2  -4  11   16.62    1.41
   2  -4  11   15.69    0.99
  -1   3 -11    0.01    0.34
   1  -3  11   -0.31    0.28
   1  -3  11    0.52    0.45
   0   2 -11   16.26    1.07
   0  -2  11   18.72    0.82
   0  -2  11   20.69    1.32
   0  -2  11   18.66    0.74
   1   1 -11    4.16    0.68
  -1  -1  11    4.09    0.52
  -1  -1  11    4.87    0.61
  -1  -1  11    4.01    0.70
   2   0 -11   10.32    1.10
   2   0 -11    9.09    1.04
  -2   0  11    8.20    0.82
  -2   0  11    8.85    0.94
   3  -1 -11    6.67    1.09
   3  -1 -11    6.89    1.07
   3  -6  11    0.04    0.56
   3  -6  11    0.59    0.54
  -2   5 -11    1.70    0.62
   2  -5  11    2.59    0.74
  -1   4 -11    7.52    0.93
   1  -4  11    6.98    0.55
   1  -4  11    6.24    0.92
   0   3 -11    5.28    0.78
   0  -3  11    5.19    0.40
   0  -3  11    4.04    0.74
   0  -3  11    4.37    0.35
   1   2 -11   75.48    2.21
  -1  -2  11   79.13    2.38
  -1  -2  11   79.78    1.56
   2   1 -11    2.38    0.60
   2   1 -11    0.23    0.48
  -2  -1  11    0.96    0.45
  -2  -1  11    1.27    0.42
   3   0 -11    1.87    0.73
   3   0 -11    2.10    0.71
  -3   0  11    2.00    0.57
  -2   6 -11   -0.36    0.42
   2  -6  11    0.31    0.54
  -1   5 -11    0.70    0.45
   1  -5  11    0.07    0.47
   0   4 -11   41.51    1.66
   0  -4  11   41.37    1.81
   1   3 -11   30.33    1.44
  -1  -3  11   31.06    1.55
  -1  -3  11   31.62    0.80
   2   2 -11    1.48    0.56
   2   2 -11    0.72    0.48
  -2  -2  11    1.56    0.39
  -2  -2  11    1.23    0.50
   3   1 -11   76.20    2.59
   3   1 -11   77.46    2.61
  -3  -1  11   80.83    2.28
  -2   7 -11    5.10    0.93
   2  -7  11    5.45    0.98
  -1   6 -11   -0.11    0.36
   1  -6  11    0.47    0.52
   0   5 -11    1.24    0.55
   0  -5  11    1.42    0.57
   1   4 -11   32.01    1.51
  -1  -4  11   33.29    1.64
   2   3 -11    0.51    0.51
   2   3 -11    1.02    0.54
  -2  -3  11    1.14    0.34
  -2  -3  11    1.30    0.53
   3   2 -11   14.14    1.43
   3   2 -11   15.04    1.46
  -3  -2  11   14.19    1.11
  -3  -2  11   15.14    1.04
  -2   8 -11   -0.26    0.53
   2  -8  11   -0.05    0.55
  -1   7 -11   26.65    1.56
   1  -7  11   27.38    1.70
   0   6 -11   31.95    1.56
   0  -6  11   31.08    1.71
   1   5 -11    2.22    0.60
  -1  -5  11    2.25    0.65
   2   4 -11    0.72    0.52
  -2  -4  11    0.32    0.30
  -2  -4  11    0.74    0.49
   3   3 -11    2.04    0.70
   3   3 -11    0.37    0.52
  -3  -3  11    1.06    0.51
  -3  -3  11    1.88    0.53
  -2   9 -11    6.20    1.06
   2  -9  11    5.97    1.07
  -1   8 -11    2.82    0.75
   1  -8  11    1.95    0.75
   0   7 -11    0.84    0.55
   0  -7  11    1.68    0.61
   1   6 -11    1.23    0.53
  -1  -6  11    0.76    0.49
   2   5 -11    0.11    0.48
  -2  -5  11    0.17    0.46
   3   4 -11   -0.03    0.48
   3   4 -11    0.18    0.52
  -3  -4  11   -1.03    0.37
  -2  10 -11   -0.83    0.54
   2 -10  11   -0.55    0.57
  -1   9 -11    6.44    1.04
   1  -9  11    7.77    1.13
   0   8 -11   -0.50    0.37
   0  -8  11    0.75    0.59
  -1  -7  11    0.60    0.56
   2   6 -11   12.45    1.30
  -2  -6  11   11.27    1.22
   3   5 -11    0.41    0.53
   3   5 -11   -0.63    0.52
  -3  -5  11    0.04    0.50
  -1  10 -11    1.73    0.74
   1 -10  11    1.87    0.82
   0   9 -11   15.77    1.31
   0  -9  11   15.03    1.58
   1   8 -11    4.23    0.89
  -1  -8  11    5.05    0.93
   2   7 -11    2.43    0.68
  -2  -7  11    0.01    0.53
   3   6 -11    2.08    0.74
  -3  -6  11    1.16    0.73
  -3  -6  11    1.65    0.68
  -1  11 -11    0.09    0.62
   1 -11  11    0.53    0.76
   0  10 -11    5.11    1.00
   0 -10  11    4.23    0.98
   1   9 -11    3.58    0.81
  -1  -9  11    2.07    0.78
   2   8 -11    3.74    0.81
  -2  -8  11    4.46    0.96
   3   7 -11    6.22    1.08
  -3  -7  11    5.91    1.01
  -3  -7  11    5.43    1.07
   0  11 -11    1.37    0.66
   0 -11  11    0.12    0.69
   1  10 -11    4.11    0.87
  -1 -10  11    2.20    0.87
   2   9 -11    1.96    0.67
  -2  -9  11    0.40    0.73
  -2  -9  11    0.66    0.69
  -1  -4 -12    0.30    0.51
   1   4  12    0.68    0.76
   0  -5 -12    0.58    0.49
   0   5  12   -0.04    0.70
   1  -6 -12    2.14    0.69
  -1   6  12    2.50    0.76
  -1   6  12    1.67    0.71
  -2  -2 -12    4.02    0.83
   2   2  12    3.58    0.96
  -1  -3 -12    2.73    0.75
   1   3  12    2.45    0.89
   0  -4 -12    2.35    0.67
   0   4  12    2.87    0.91
   1  -5 -12   -0.22    0.38
  -1   5  12    0.19    0.58
  -1   5  12    0.47    0.54
  -2  -1 -12    1.50    0.63
   2   1  12    1.43    0.70
   2   1  12    2.24    0.79
  -1  -2 -12    2.47    0.68
   1   2  12    0.84    0.70
   0  -3 -12    0.57    0.45
   0   3  12   -0.75    0.55
   1  -4 -12    1.23    0.47
  -1   4  12    0.85    0.54
  -1   4  12    1.02    0.65
  -2   5  12    0.41    0.63
  -2   5  12    0.28    0.54
  -2   5  12    0.03    0.43
   2   0  12    0.91    0.65
   2   0  12    0.83    0.59
  -1  -1 -12    3.29    0.72
   1   1  12    3.81    0.82
   1   1  12    3.25    0.81
   0  -2 -12    0.26    0.33
   0  -2 -12   -0.44    0.32
   0   2  12    0.80    0.62
   0   2  12   -0.33    0.39
   1  -3 -12   -0.16    0.39
   1  -3 -12    0.01    0.36
  -1   3  12   -0.71    0.33
  -1   3  12   -0.06    0.42
  -1   3  12    1.02    0.57
   2  -4 -12   -0.34    0.41
   2  -4 -12   -0.01    0.45
  -2   4  12    0.00    0.46
  -2   4  12    0.03    0.54
  -2   4  12    0.09    0.41
   2  -1  12    0.01    0.37
   2  -1  12   -0.19    0.44
   2  -1  12    0.35    0.61
  -1   0 -12    7.03    0.80
   1   0  12    8.04    0.96
   1   0  12    9.11    1.20
   0  -1 -12    0.60    0.38
   0  -1 -12    1.24    0.50
   0   1  12    1.47    0.58
   0   1  12   -0.60    0.38
   1  -2 -12   10.34    0.98
  -1   2  12    9.92    0.96
  -1   2  12    9.09    1.07
  -1   2  12    6.89    0.98
   2  -3 -12    5.36    0.86
   2  -3 -12    4.49    0.77
  -2   3  12    3.26    0.69
  -2   3  12    5.22    0.83
  -2   3  12    7.05    1.02
  -2   2 -12   -0.09    0.36
   2  -2  12   -0.22    0.41
   2  -2  12    0.32    0.53
  -1   1 -12    3.86    0.65
   1  -1  12    2.31    0.73
   1  -1  12    4.28    0.71
   0   0 -12   50.43    1.68
   0   0  12   52.06    1.77
   0   0  12   52.62    2.20
   1  -1 -12    6.91    0.87
  -1   1  12    8.61    0.89
  -1   1  12    9.56    1.01
  -1   1  12    6.81    0.93
   2  -2 -12    3.45    0.74
   2  -2 -12    3.78    0.77
  -2   2  12    3.06    0.67
  -2   2  12    4.09    0.73
   3  -3 -12    0.43    0.57
   3  -3 -12   -0.44    0.51
  -3   3  12   -0.18    0.48
  -2   3 -12    3.40    0.75
   2  -3  12    3.33    0.85
  -1   2 -12    2.34    0.59
   1  -2  12    3.71    0.79
   1  -2  12    1.96    0.53
   0   1 -12   23.92    1.23
   0  -1  12   23.17    1.51
   0  -1  12   19.41    0.95
   0  -1  12   21.31    1.07
   1   0 -12   -0.13    0.38
  -1   0  12    0.59    0.40
  -1   0  12   -0.31    0.28
  -1   0  12   -0.21    0.37
   2  -1 -12   -0.62    0.35
   2  -1 -12   -0.25    0.40
  -2   1  12    0.02    0.37
  -2   1  12   -0.92    0.31
   3  -2 -12    0.03    0.53
   3  -2 -12    0.53    0.59
  -3   2  12    0.77    0.52
  -2   4 -12    5.04    0.86
   2  -4  12    4.90    0.97
  -1   3 -12    8.30    0.97
   1  -3  12    8.59    1.13
   0   2 -12   12.17    0.98
   0  -2  12   12.23    0.68
   0  -2  12   11.91    1.20
   0  -2  12   12.33    0.74
   1   1 -12   12.45    1.13
  -1  -1  12   10.90    0.74
  -1  -1  12   11.95    0.85
  -1  -1  12   11.58    1.18
   2   0 -12   10.60    1.12
   2   0 -12   10.67    1.10
  -2   0  12   11.66    0.91
  -2   0  12    9.13    0.98
   3  -1 -12    1.56    0.72
   3  -1 -12    0.82    0.61
  -2   5 -12   22.90    1.46
   2  -5  12   19.89    1.61
  -1   4 -12   18.32    1.22
   1  -4  12   20.15    1.49
   0   3 -12   13.36    1.21
   0  -3  12   12.77    1.28
   1   2 -12    0.25    0.42
  -1  -2  12    0.09    0.37
  -1  -2  12    0.20    0.25
   2   1 -12    0.22    0.49
   2   1 -12    0.61    0.50
  -2  -1  12    0.33    0.34
  -2  -1  12    0.85    0.46
   3   0 -12    0.97    0.63
   3   0 -12    1.42    0.68
  -3   0  12    0.39    0.44
  -2   6 -12    1.93    0.66
   2  -6  12    1.15    0.66
  -1   5 -12   27.77    1.53
   1  -5  12   30.17    1.73
   0   4 -12    6.60    0.90
   0  -4  12    6.05    0.92
   1   3 -12   -0.45    0.32
  -1  -3  12   -0.38    0.36
   2   2 -12   59.59    2.17
   2   2 -12   59.16    2.17
  -2  -2  12   57.77    1.58
  -2  -2  12   62.85    2.20
   3   1 -12    3.70    0.88
   3   1 -12    4.92    0.98
  -3  -1  12    3.87    0.70
  -2   7 -12   -0.37    0.52
   2  -7  12    0.33    0.60
  -1   6 -12    2.15    0.67
   1  -6  12    2.70    0.76
   0   5 -12   -0.26    0.39
   0  -5  12    0.09    0.46
   1   4 -12    3.81    0.73
  -1  -4  12    1.66    0.60
   2   3 -12    0.65    0.49
  -2  -3  12   -0.22    0.38
   3   2 -12    0.24    0.50
   3   2 -12    2.85    0.78
  -3  -2  12    1.09    0.45
  -2   8 -12   -0.05    0.56
   2  -8  12   -0.03    0.62
  -1   7 -12    3.35    0.80
   1  -7  12    3.11    0.84
   0   6 -12   16.40    1.22
   0  -6  12   14.66    1.41
   1   5 -12    3.68    0.78
  -1  -5  12    2.37    0.67
   2   4 -12    0.37    0.48
  -2  -4  12   -0.03    0.42
   3   3 -12   30.49    1.79
   3   3 -12   32.22    1.80
  -3  -3  12   27.77    1.54
  -2   9 -12    4.70    0.99
   2  -9  12    5.93    1.07
  -1   8 -12    0.76    0.61
   1  -8  12    0.66    0.60
   0   7 -12    2.92    0.74
   0  -7  12    2.71    0.76
   1   6 -12    0.12    0.46
  -1  -6  12    0.67    0.55
   2   5 -12    5.34    1.00
  -2  -5  12    3.54    0.77
   3   4 -12    2.92    0.85
   3   4 -12    2.61    0.77
  -3  -4  12    1.32    0.62
  -1   9 -12   -0.34    0.54
   1  -9  12   -0.61    0.52
   0   8 -12    1.01    0.60
   0  -8  12   -0.15    0.50
  -1  -7  12   10.27    1.23
   2   6 -12    1.02    0.58
  -2  -6  12    0.46    0.55
   3   5 -12    1.79    0.71
  -3  -5  12    1.33    0.70
  -1  10 -12   12.76    1.41
   1 -10  12   12.46    1.45
   0   9 -12   -0.60    0.46
   0  -9  12   -0.44    0.48
   1   8 -12    0.60    0.58
  -1  -8  12    0.07    0.55
   2   7 -12    2.22    0.73
  -2  -7  12    3.10    0.86
   3   6 -12    0.24    0.62
  -3  -6  12   -1.03    0.51
  -3  -6  12    0.10    0.51
   0  10 -12    1.37    0.68
   0 -10  12   -0.93    0.51
   1   9 -12    0.23    0.54
  -1  -9  12   -0.40    0.51
   2   8 -12    6.41    1.06
  -2  -8  12    7.00    1.13
   1  10 -12    0.86    0.59
  -1 -10  12    1.71    0.87
  -1  -3 -13    1.61    0.62
   1   3  13    0.56    0.80
   0  -4 -13    3.07    0.73
   0   4  13    3.05    0.87
  -1  -2 -13    5.52    0.90
   1   2  13    5.43    1.03
   1   2  13    5.92    1.09
   0  -3 -13    0.39    0.47
   0   3  13    0.08    0.59
   1  -4 -13   -0.05    0.42
  -1   4  13    0.23    0.54
  -1   4  13    0.40    0.47
  -1   4  13    0.76    0.52
   2   0  13   -0.50    0.59
   2   0  13   -0.46    0.46
  -1  -1 -13    1.58    0.65
   1   1  13    1.84    0.73
   1   1  13    1.01    0.69
   0  -2 -13    2.78    0.68
   0   2  13    2.63    0.73
   0   2  13    2.17    0.69
  -1   3  13    0.18    0.51
  -1   3  13    0.56    0.49
  -1   3  13    0.41    0.56
  -2   4  13    1.74    0.66
  -2   4  13    1.70    0.62
  -2   4  13    2.12    0.85
   2  -1  13    3.24    0.90
   1   0  13    1.59    0.70
   1   0  13    0.87    0.63
   0  -1 -13    2.54    0.59
   0   1  13    2.18    0.73
   0   1  13    2.83    0.69
   1  -2 -13    2.47    0.57
  -1   2  13    3.17    0.74
  -1   2  13    3.56    0.74
  -1   2  13    2.03    0.60
   2  -3 -13    4.19    0.76
   2  -3 -13    3.77    0.76
  -2   3  13    5.40    0.97
  -2   3  13    4.81    0.85
  -2   3  13    4.18    0.82
  -2   2 -13    0.32    0.43
   2  -2  13    0.57    0.59
  -1   1 -13    6.03    0.82
   1  -1  13    5.32    0.98
   1  -1  13    6.75    0.92
   0   0 -13    0.62    0.44
   0   0  13   -0.03    0.44
   0   0  13    0.75    0.46
   0   0  13    0.78    0.56
   1  -1 -13    0.71    0.45
  -1   1  13    0.33    0.43
  -1   1  13    0.98    0.56
  -1   1  13    0.33    0.37
   2  -2 -13    3.72    0.77
   2  -2 -13    4.32    0.82
  -2   2  13    3.22    0.74
  -2   2  13    3.57    0.71
  -2   3 -13    1.96    0.60
   2  -3  13    2.36    0.84
  -1   2 -13    0.89    0.50
   1  -2  13    1.43    0.66
   0   1 -13    4.73    0.77
   0  -1  13    5.97    0.72
   0  -1  13    5.18    0.63
   0  -1  13    5.66    0.92
   1   0 -13    7.69    0.92
  -1   0  13    7.26    0.85
  -1   0  13    5.60    0.68
  -1   0  13    6.32    0.93
   2  -1 -13   -0.63    0.41
   2  -1 -13   -0.03    0.46
  -2   1  13   -0.31    0.36
  -2   1  13   -0.03    0.40
  -2   4 -13    7.53    1.07
   2  -4  13    4.84    0.99
  -1   3 -13   10.94    1.12
   1  -3  13   13.35    1.40
   0   2 -13    1.13    0.51
   0  -2  13    1.71    0.67
   1   1 -13    5.77    0.86
  -1  -1  13    6.22    0.70
  -1  -1  13    5.73    0.93
  -1  -1  13    7.49    0.73
   2   0 -13    0.42    0.50
   2   0 -13   -0.20    0.50
  -2   0  13   -0.10    0.35
  -2   0  13   -0.37    0.36
   3  -1 -13   -0.13    0.57
   3  -1 -13   -0.43    0.52
  -2   5 -13    8.67    1.17
   2  -5  13    9.53    1.28
  -1   4 -13    0.82    0.53
   1  -4  13    0.65    0.58
   0   3 -13    3.95    0.76
   0  -3  13    4.01    0.85
   1   2 -13    2.69    0.66
  -1  -2  13    2.33    0.66
   2   1 -13    9.57    1.14
  -2  -1  13    8.30    0.83
  -2  -1  13    6.39    0.94
   3   0 -13    3.93    0.93
   3   0 -13    2.67    0.83
  -3   0  13    2.22    0.60
  -2   6 -13    1.43    0.69
   2  -6  13    0.55    0.69
  -1   5 -13    1.31    0.54
   1  -5  13    2.08    0.72
   0   4 -13    1.63    0.60
   0  -4  13    1.25    0.62
   1   3 -13    0.98    0.57
  -1  -3  13    0.64    0.50
   2   2 -13    5.29    0.90
  -2  -2  13    5.38    0.86
   3   1 -13    4.17    0.89
   3   1 -13    4.59    0.91
  -2   7 -13    1.03    0.66
   2  -7  13    0.67    0.66
  -1   6 -13    2.21    0.70
   1  -6  13    2.14    0.71
   0   5 -13    9.85    1.18
   0  -5  13    8.41    1.14
   1   4 -13    0.02    0.41
  -1  -4  13   -0.43    0.41
   2   3 -13    1.45    0.59
  -2  -3  13    0.16    0.47
   3   2 -13    3.21    0.86
   3   2 -13    5.01    0.97
  -1   7 -13    0.74    0.57
   1  -7  13    0.14    0.60
   0   6 -13    5.12    0.86
   0  -6  13    4.22    0.95
   1   5 -13   11.78    1.23
  -1  -5  13   12.20    1.35
   2   4 -13   15.90    1.48
  -2  -4  13   18.06    1.41
   3   3 -13    0.54    0.58
   3   3 -13    0.16    0.53
  -1   8 -13    3.95    0.90
   1  -8  13    1.77    0.79
   0   7 -13    3.09    0.80
   0  -7  13    2.36    0.75
  -1  -6  13   24.25    1.66
   2   5 -13    2.27    0.72
  -2  -5  13    1.73    0.67
   3   4 -13    6.21    1.07
  -3  -4  13    6.87    1.09
  -1   9 -13    2.25    0.80
   1  -9  13    1.16    0.75
   0   8 -13    1.79    0.69
   0  -8  13    0.71    0.66
   1   7 -13    4.22    0.86
  -1  -7  13    4.04    0.89
   2   6 -13   13.32    1.41
  -2  -6  13   10.01    1.23
   0   9 -13    1.24    0.63
   0  -9  13    0.31    0.69
   1   8 -13   -0.48    0.49
  -1  -8  13    0.20    0.57
   2   7 -13    1.56    0.70
  -2  -7  13    0.75    0.58
   0  10 -13    1.88    0.71
   0 -10  13   -0.11    0.69
   1   9 -13    8.48    1.21
  -1  -9  13   10.68    1.46
   2   8 -13   -0.33    0.50
  -2  -8  13   -1.48    0.49
   0  -3 -14    0.27    0.55
   0   3  14    1.05    0.65
   0   3  14    2.40    0.79
   0   3  14    0.46    0.65
   1   1  14    2.56    0.85
   1   1  14    3.09    0.85
   0   2  14    2.87    0.83
   0   2  14    0.40    0.58
   0   2  14    5.66    0.98
  -1   3  14    2.80    0.73
  -1   3  14    3.12    0.77
  -1   3  14    2.43    0.73
   1   0  14    4.03    0.97
   0   1  14    0.66    0.59
   0   1  14   -0.09    0.50
   0   1  14    1.06    0.65
   1  -2 -14    1.30    0.54
  -1   2  14    1.38    0.53
  -1   2  14    0.94    0.63
  -1   2  14    1.19    0.62
  -1   1 -14    6.44    0.92
   1  -1  14    5.54    1.04
   0   0 -14    1.17    0.53
   0   0  14    1.36    0.70
   1  -1 -14    2.53    0.63
  -1   1  14    1.99    0.68
  -1   1  14    3.12    0.65
  -1   1  14    1.34    0.58
   2  -2 -14    1.68    0.65
  -2   2  14    1.17    0.59
  -2   2  14    0.86    0.56
  -1   2 -14    0.73    0.48
   1  -2  14   -0.25    0.58
   0   1 -14    0.66    0.48
   0  -1  14    0.71    0.62
   1   0 -14    3.48    0.69
  -1   0  14    3.55    0.85
   2  -1 -14    4.44    0.83
  -2   1  14    4.02    0.72
  -2   1  14    3.32    0.77
  -1   3 -14    2.66    0.69
   1  -3  14    2.67    0.90
   0   2 -14    5.59    0.88
   0  -2  14    3.99    0.92
   1   1 -14    2.91    0.69
  -1  -1  14    4.83    0.89
   2   0 -14    0.12    0.44
  -2   0  14    0.06    0.43
  -1   4 -14    1.31    0.57
   1  -4  14   -0.80    0.52
   0   3 -14   -0.49    0.34
   0  -3  14   -0.14    0.48
   1   2 -14    1.18    0.52
  -1  -2  14    0.57    0.53
   2   1 -14    1.80    0.67
  -2  -1  14    1.60    0.64
  -1   5 -14    0.57    0.56
   1  -5  14    1.34    0.71
   0   4 -14    2.75    0.74
   0  -4  14    2.56    0.78
   1   3 -14    5.10    0.88
  -1  -3  14    5.58    0.98
   2   2 -14    4.57    0.90
  -2  -2  14    2.98    0.74
  -1   6 -14    0.86    0.64
   1  -6  14    1.46    0.74
   0   5 -14    6.03    0.94
   0  -5  14    7.36    1.14
   1   4 -14    9.99    1.18
  -1  -4  14    7.80    1.10
   2   3 -14    4.68    0.92
  -2  -3  14    2.61    0.73
  -1   7 -14    9.71    1.26
   1  -7  14    8.40    1.33
   0   6 -14   11.81    1.29
   0  -6  14   12.09    1.41
   1   5 -14    1.74    0.64
  -1  -5  14    2.16    0.74
   2   4 -14    9.88    1.22
  -2  -4  14    7.86    1.09
  -1   8 -14    0.63    0.63
   1  -8  14    0.73    0.69
   0   7 -14   -0.37    0.49
   0  -7  14    0.22    0.57
  -1  -6  14    0.61    0.60
   2   5 -14    2.85    0.74
  -2  -5  14    2.74    0.80
   0   8 -14    0.08    0.52
   0  -8  14   -0.07    0.60
   1   7 -14    2.92    0.87
  -1  -7  14    4.41    0.98
   2   6 -14    3.32    0.84
  -2  -6  14    3.08    0.87
   0   9 -14    2.40    0.83
   0  -9  14    2.08    0.84
   1   8 -14    4.16    0.94
  -1  -8  14    7.62    1.28
   2   7 -14   13.30    1.48
  -2  -7  14   11.41    1.42
   0   1  15    3.52    0.96
   1  -1  15    7.07    1.22
   0   0  15    1.78    0.77
   1  -1 -15    9.07    1.06
  -1   1  15    8.31    1.24
  -1   2 -15   10.64    1.19
   1  -2  15    7.68    1.24
   0   1 -15    0.67    0.45
   0  -1  15   -0.57    0.51
   1   0 -15    0.50    0.44
  -1   0  15    0.98    0.59
  -1   3 -15    0.91    0.55
   1  -3  15   -0.42    0.57
   0   2 -15    0.97    0.53
   0  -2  15    0.03    0.53
   1   1 -15    4.10    0.77
  -1  -1  15    2.23    0.77
   2   0 -15   -0.54    0.43
  -2   0  15   -0.55    0.45
  -1   4 -15    1.60    0.67
   1  -4  15    1.97    0.76
   0   3 -15    0.78    0.53
   0  -3  15    0.04    0.60
   1   2 -15    1.87    0.64
  -1  -2  15    3.06    0.80
   2   1 -15    0.12    0.55
  -2  -1  15   -0.60    0.45
  -1   5 -15    1.00    0.63
   1  -5  15    1.71    0.79
   0   4 -15    6.59    1.03
   0  -4  15    7.02    1.14
   1   3 -15    4.78    0.87
  -1  -3  15    3.75    0.83
   2   2 -15   -0.22    0.50
  -2  -2  15    0.42    0.51
  -1   6 -15    8.90    1.22
   1  -6  15    9.83    1.39
   0   5 -15    8.25    1.11
   0  -5  15    9.04    1.30
  -1  -4  15    3.49    0.88
   2   3 -15    3.03    0.78
  -2  -3  15    2.29    0.75
   0   6 -15    0.66    0.55
   0  -6  15   -0.70    0.51
  -1  -5  15    0.59    0.65
   2   4 -15    0.48    0.50
  -2  -4  15   -0.15    0.52
   0   7 -15    3.05    0.83
   0  -7  15    2.02    0.84
   1   6 -15    1.38    0.66
  -1  -6  15    2.32    0.79
   2   5 -15    4.62    0.93
  -2  -5  15    4.44    0.99
   1   7 -15   -0.89    0.43
  -1  -7  15   -0.03    0.57
   0   2 -16    3.55    0.79
   0  -2  16    3.34    0.88
   1   1 -16    0.60    0.48
  -1  -1  16    0.33    0.61
   0   3 -16    3.97    0.87
   0  -3  16    2.59    0.90
  -1  -2  16   -0.01    0.58
   0   4 -16    2.21    0.74
   0  -4  16    2.35    0.82
  -1  -3  16    4.45    0.97
   0   5 -16    1.03    0.63
   0  -5  16    1.34    0.75
   1   4 -16   10.90    1.33
  -1  -4  16   10.42    1.38
   1   5 -16    0.42    0.64
  -1  -5  16    5.18    1.09
   0   0   0    0.00    0.00
;
_shelx_hkl_checksum     2845
_shelx_res_file
;
TITL
CELL 0.71073 3.7598 10.2467 12.8768 104.6278 96.6156 98.0092
ZERR 2 0.0005 0.00139 0.0017 0.0064 0.0046 0.0044
LATT 1
SFAC C H N O
UNIT 24 18 6 2
L.S. 39
PLAN  20
SIZE 0.06 0.258 0.353
TEMP 23
fmap 2
MORE -1
BOND $H
ACTA 52
CONF
REM <HKL>C:/frames/guest/AE074_Pharm/work/AE076abs.hkl</HKL>
WGHT    0.043700    0.209200
FVAR       0.33972
O1    4    0.337139    0.330464    0.497293    11.00000    0.02699    0.02014 =
         0.01179    0.00417    0.00580    0.00255
N3    3    0.445952    0.425819    0.837896    11.00000    0.01921    0.01425 =
         0.01134    0.00360   -0.00077    0.00234
N1    3    0.385177    0.642481    0.934179    11.00000    0.01738    0.01569 =
         0.01372    0.00393    0.00316    0.00163
N2    3    0.394546    0.513487    0.639632    11.00000    0.02117    0.01648 =
         0.01222    0.00623    0.00427    0.00103
C4    1    0.337859    0.595649    0.740231    11.00000    0.01190    0.01741 =
         0.01245    0.00406    0.00118   -0.00072
C12   1    0.383551    0.556429    0.837317    11.00000    0.01006    0.01546 =
         0.01433    0.00534    0.00155   -0.00019
C1    1    0.334006    0.770615    0.937502    11.00000    0.01590    0.01777 =
         0.01733    0.00182    0.00461    0.00236
AFIX  43
H1    2    0.343084    0.832035    1.005073    11.00000   -1.20000
AFIX   0
C10   1    0.081836    0.205710    0.813753    11.00000    0.01581    0.01838 =
         0.01276    0.00716    0.00311    0.00521
AFIX  43
H10   2    0.129109    0.220290    0.888673    11.00000   -1.20000
AFIX   0
C3    1    0.272764    0.725765    0.745960    11.00000    0.01525    0.02026 =
         0.01665    0.00966    0.00111    0.00207
AFIX  43
H3A   2    0.231390    0.753512    0.682870    11.00000   -1.20000
AFIX   0
C6    1    0.147725    0.284021    0.654936    11.00000    0.01172    0.01509 =
         0.01538    0.00427    0.00462    0.00384
C7    1   -0.060168    0.159522    0.592128    11.00000    0.01501    0.01915 =
         0.01449    0.00435    0.00046    0.00470
AFIX  43
H7    2   -0.107076    0.143405    0.517053    11.00000   -1.20000
AFIX   0
C11   1    0.223083    0.307455    0.767742    11.00000    0.01054    0.01480 =
         0.01393    0.00322    0.00273    0.00396
C5    1    0.299789    0.377592    0.593306    11.00000    0.01352    0.01928 =
         0.01269    0.00561    0.00127    0.00293
C2    1    0.269093    0.815673    0.846553    11.00000    0.01602    0.01627 =
         0.02089    0.00715    0.00445    0.00472
AFIX  43
H2A   2    0.223893    0.903929    0.852070    11.00000   -1.20000
AFIX   0
C8    1   -0.197903    0.059725    0.638579    11.00000    0.01390    0.01515 =
         0.02153    0.00237    0.00038    0.00125
AFIX  43
H8    2   -0.336632   -0.022607    0.595628    11.00000   -1.20000
AFIX   0
C9    1   -0.125380    0.084625    0.750547    11.00000    0.01353    0.01750 =
         0.02290    0.01018    0.00542    0.00392
AFIX  43
H9    2   -0.217996    0.018675    0.783109    11.00000   -1.20000
AFIX   0
H3    2    0.496533    0.419225    0.908708    11.00000    0.02683
H2    2    0.467058    0.557153    0.594309    11.00000    0.03138
HKLF 4
REM
REM R1 =  0.0409 for    1467 Fo > 4sig(Fo)  and  0.0656 for all    2000 data
REM    153 parameters refined using      0 restraints
END
WGHT      0.0437      0.2092
REM Highest difference peak  0.227,  deepest hole -0.219,  1-sigma level  0.057
Q1    1   0.2371  0.3167  0.6282  11.00000  0.05    0.23
Q2    1   0.4013  0.5812  0.7933  11.00000  0.05    0.22
Q3    1   0.2847  0.5592  0.7847  11.00000  0.05    0.22
Q4    1   0.3287  0.3688  0.8017  11.00000  0.05    0.21
Q5    1   0.2505  0.9493  0.8984  11.00000  0.05    0.20
Q6    1   0.3464  0.5990  0.9934  11.00000  0.05    0.20
Q7    1   0.2746  0.7970  1.0408  11.00000  0.05    0.20
Q8    1   0.3337  0.4952  0.8390  11.00000  0.05    0.19
Q9    1   0.1582  0.3083  0.7143  11.00000  0.05    0.19
Q10   1  -0.0666  0.8682  0.9412  11.00000  0.05    0.19
Q11   1  -0.0987  0.6707  0.8991  11.00000  0.05    0.19
Q12   1   0.2284  0.2419  0.7763  11.00000  0.05    0.18
Q13   1   0.5482  0.6493  0.9614  11.00000  0.05    0.18
Q14   1   0.2500  0.2859  0.7014  11.00000  0.05    0.17
Q15   1   0.0471  0.3946  0.9816  11.00000  0.05    0.17
Q16   1   0.3453  0.6914  1.0235  11.00000  0.05    0.17
Q17   1   0.2034  0.7612  0.8018  11.00000  0.05    0.17
Q18   1  -0.0232  0.5425  0.9200  11.00000  0.05    0.17
Q19   1   0.2191  0.6434  0.7448  11.00000  0.05    0.17
Q20   1  -0.0204  0.2431  0.6234  11.00000  0.05    0.16
;
_shelx_res_checksum     98765
_shelxl_version_number         .2013
