# Supplementary material for: Crystal structure of 5,11-di­hydro­pyrido[2,3-b][1,4]benzodiazepin-6-one
Source: Acta Crystallogr E Crystallogr Commun. 2015 Apr 11;71(Pt 5):o304–5. doi: 10.1107/S2056989015006817 (PMC4420050; doi:10.1107/S2056989015006817)
Supplement: Supplementary file 2 [file e-71-0o304-Isup2.hkl]

#
# h,k,l, Fc-squared, Fo-squared, sigma(Fo-squared), status flag
#
data_I
_shelx_title ' '
_shelx_refln_list_code          4
_shelx_F_calc_maximum       93.27
_exptl_crystal_F_000       220.00
_reflns_d_resolution_high  0.7884

loop_
 _space_group_symop_operation_xyz
 'x, y, z'
 '-x, -y, -z'

_cell_length_a     3.7598
_cell_length_b    10.2467
_cell_length_c    12.8768
_cell_angle_alpha 104.628
_cell_angle_beta   96.616
_cell_angle_gamma  98.009

_shelx_F_squared_multiplier     1.000

loop_
 _refln_index_h
 _refln_index_k
 _refln_index_l
 _refln_F_squared_calc
 _refln_F_squared_meas
 _refln_F_squared_sigma
 _refln_observed_status
   1   0   0        592.69        577.85         4.93 o
   2   0   0        378.05        403.96         4.07 o
   3   0   0        105.29         97.87         3.78 o
   4   0   0         69.40         66.65         6.52 o
  -4   1   0          0.42         -2.56         2.95 o
  -3   1   0        102.83        106.05         2.55 o
  -2   1   0         56.54         68.75         1.56 o
  -1   1   0       1654.88       1612.03         7.38 o
   1   1   0       3778.40       3623.26        14.29 o
   2   1   0        193.45        200.82         3.76 o
   3   1   0        128.04        133.82         5.26 o
   4   1   0         79.67         75.35         6.69 o
  -4   2   0         18.21         20.58         4.24 o
  -3   2   0          2.54          3.16         2.48 o
  -2   2   0          5.46          4.04         1.92 o
  -1   2   0       2587.68       2480.66         9.72 o
   0   2   0        444.05        431.50         2.69 o
   1   2   0         32.66         27.41         1.13 o
   2   2   0        548.08        569.59         9.03 o
   3   2   0         87.80         87.65         4.12 o
   4   2   0         16.32         13.95         3.43 o
  -4   3   0         22.29         20.81         4.29 o
  -3   3   0        108.54        115.37         8.01 o
  -2   3   0       1002.43        959.50        16.29 o
  -1   3   0        574.04        567.75         3.60 o
   0   3   0         29.52         32.61         1.10 o
   1   3   0         35.20         40.86         1.63 o
   2   3   0          7.89          8.54         1.71 o
   3   3   0         55.60         54.13         4.11 o
   4   3   0          7.63          7.91         3.85 o
  -4   4   0         35.09         29.95         4.84 o
  -3   4   0         69.46         58.90         5.11 o
  -2   4   0        282.92        292.45         3.17 o
  -1   4   0        371.44        407.92         3.38 o
   0   4   0         21.38         20.81         1.07 o
   1   4   0        115.63        122.34         2.68 o
   2   4   0         90.11         85.94         2.92 o
   3   4   0          1.34          0.96         1.61 o
   4   4   0         15.90         16.98         6.93 o
  -4   5   0          0.00         -0.70         2.86 o
  -3   5   0        309.34        325.32        11.22 o
  -2   5   0        206.51        213.34         3.25 o
  -1   5   0        514.73        541.65         5.22 o
   0   5   0          6.30          9.76         1.74 o
   1   5   0         62.74         58.81         3.32 o
   2   5   0          6.15          8.65         1.26 o
   3   5   0          5.16          2.28         2.12 o
  -4   6   0         87.49         69.81         8.92 o
  -3   6   0        124.36        110.39        10.05 o
  -2   6   0          0.62          1.04         1.02 o
  -1   6   0         29.48         34.27         2.07 o
   0   6   0          0.43          2.65         1.48 o
   1   6   0         35.86         37.36         1.98 o
   2   6   0          2.89          1.02         1.67 o
   3   6   0          1.22         10.57         5.55 o
  -4   7   0         44.85         44.50         5.82 o
  -3   7   0         31.85         32.66         5.24 o
  -2   7   0          6.11         10.06         1.96 o
  -1   7   0         14.39         14.95         1.68 o
   0   7   0         17.65         19.20         1.72 o
   1   7   0          9.37          9.53         1.30 o
   2   7   0          8.12          9.10         3.99 o
   3   7   0          3.72          2.43         5.29 o
  -4   8   0        111.65         99.78         8.30 o
  -3   8   0        116.81        119.77         8.01 o
  -2   8   0          0.01          2.32         1.73 o
  -1   8   0          5.37          4.74         1.59 o
   0   8   0        119.10        120.65         4.10 o
   1   8   0         14.37         10.88         2.50 o
   2   8   0          6.87         10.71         3.90 o
   3   8   0          2.02          8.23         6.07 o
  -3   9   0         10.90         11.46         3.57 o
  -2   9   0         72.88         69.81         4.00 o
  -1   9   0         94.93         89.64         4.08 o
   0   9   0         16.62         17.01         2.35 o
   1   9   0          8.04          9.78         3.50 o
   2   9   0          6.45         11.82         3.95 o
  -3  10   0          0.29         -3.47         3.47 o
  -2  10   0         15.62         14.56         2.36 o
  -1  10   0        120.06        123.55         4.87 o
   0  10   0          4.52          2.49         3.06 o
   1  10   0         13.74         13.56         4.06 o
   2  10   0          4.10          2.70         3.64 o
  -2  11   0         57.06         54.83         4.74 o
  -1  11   0         73.85         71.49         5.29 o
   0  11   0          1.65          1.93         3.23 o
   1  11   0          8.09         18.44         9.83 o
  -2  12   0         24.79         32.19         5.15 o
  -1  12   0         15.82         19.80         3.52 o
   0  12   0          3.33          4.86         3.36 o
   0 -12   1          2.30          1.11         2.55 o
   1 -12   1         39.73         44.44         4.82 o
   2 -12   1        198.19        215.94         8.62 o
  -1 -11   1         32.00         32.35        10.79 o
   0 -11   1         12.81          5.44         3.37 o
   1 -11   1         14.52         12.34         2.30 o
   2 -11   1         12.69          5.69         3.56 o
   3 -11   1          0.56          1.76         3.27 o
  -2 -10   1         31.08         46.97         6.22 o
  -1 -10   1         23.41         24.38         4.68 o
   0 -10   1          3.42          1.10         1.72 o
   1 -10   1        284.32        267.37         6.29 o
   2 -10   1         25.41         31.69         3.49 o
   3 -10   1         36.63         38.69         8.14 o
  -2  -9   1          3.08          4.66         3.33 o
  -1  -9   1         35.58         35.92         4.86 o
   0  -9   1        390.09        386.35         7.12 o
   1  -9   1          8.39          5.69         1.63 o
   2  -9   1         69.28         75.83         5.55 o
   3  -9   1          7.96         11.35         3.59 o
  -3  -8   1          0.02          0.33         4.16 o
  -2  -8   1          2.80          2.51         2.94 o
  -1  -8   1          0.56          1.58         1.60 o
   0  -8   1         10.38         11.03         1.96 o
   1  -8   1        113.65        118.39         3.62 o
   2  -8   1        118.36        110.97         4.02 o
   3  -8   1         15.60         14.43         3.52 o
   4  -8   1         10.57          5.55         5.16 o
  -3  -7   1          0.00         -1.76         2.95 o
  -2  -7   1         17.89         19.38         2.87 o
  -1  -7   1        264.16        256.27         4.35 o
   0  -7   1          9.52          9.43         1.67 o
   1  -7   1         11.48         13.80         1.58 o
   2  -7   1         61.34         66.78         3.17 o
   3  -7   1          7.88         10.22         4.85 o
   4  -7   1         30.57         33.54         5.36 o
  -3  -6   1         32.57         35.12         5.24 o
  -2  -6   1        362.81        364.03        11.94 o
  -1  -6   1         80.95         92.96         2.66 o
   0  -6   1        201.49        189.59         3.52 o
   1  -6   1          0.01         -0.56         1.25 o
   2  -6   1        133.45        140.69         3.12 o
   3  -6   1        103.60        108.48         7.26 o
   4  -6   1         12.37         13.44         5.98 o
  -4  -5   1         34.02         30.85         8.58 o
  -3  -5   1         30.48         31.55         3.56 o
  -2  -5   1         57.81         55.84         4.15 o
  -1  -5   1        547.90        557.37         6.99 o
   0  -5   1        454.26        487.18         4.75 o
   1  -5   1         22.54         23.50         1.39 o
   2  -5   1        212.67        236.80         3.83 o
   3  -5   1        186.19        202.53        16.68 o
   4  -5   1          0.00          0.15         4.90 o
  -4  -4   1         51.17         45.84         4.55 o
  -3  -4   1        122.50        129.35         4.47 o
  -2  -4   1          1.42          1.48         1.23 o
  -1  -4   1         11.87          9.19         1.29 o
   0  -4   1        253.76        256.22         3.21 o
   1  -4   1        104.10        111.70         1.79 o
   2  -4   1        458.13        475.59         5.79 o
   3  -4   1          6.36          6.18         2.66 o
   4  -4   1          9.68          9.50         7.19 o
  -4  -3   1         24.42         23.28         3.81 o
  -3  -3   1         34.53         35.03         4.60 o
  -2  -3   1         68.96         73.77         4.81 o
  -1  -3   1          0.48         -0.69         0.73 o
   0  -3   1        417.58        372.75         4.29 o
   1  -3   1         90.42         92.13         1.70 o
   2  -3   1        569.66        582.88         5.29 o
   3  -3   1          7.03          6.90         2.78 o
   4  -3   1         77.56         84.44         9.18 o
  -4  -2   1         26.95         24.43         4.56 o
  -3  -2   1        377.60        367.94         7.05 o
  -2  -2   1        487.09        497.02         5.60 o
  -1  -2   1          0.03         -0.35         0.53 o
   0  -2   1        719.52        637.80         4.32 o
   1  -2   1         77.77         74.81         1.51 o
   2  -2   1        515.56        543.78         5.09 o
   3  -2   1         66.22         72.66         2.15 o
   4  -2   1         99.34        102.60         7.67 o
  -4  -1   1          3.98          3.83         3.10 o
  -3  -1   1        443.88        441.51         6.12 o
  -2  -1   1       1988.54       2025.68        12.32 o
  -1  -1   1       1194.61       1136.82         5.85 o
   1  -1   1       8698.42       8538.45        29.20 o
   2  -1   1        208.18        216.37         3.32 o
   3  -1   1        120.79        124.15         2.68 o
   4  -1   1          6.88          8.82         3.52 o
  -4   0   1          7.04          3.89         3.26 o
  -3   0   1          1.26         -0.42         0.93 o
  -2   0   1        879.80        895.85        11.74 o
  -1   0   1       4621.56       4669.04        21.91 o
   0   0   1         85.48         -0.15         0.15 o
   1   0   1       1263.79       1239.31         6.54 o
   2   0   1        328.76        337.28         4.45 o
   3   0   1          1.44          2.50         2.68 o
   4   0   1          1.93         -1.95         5.16 o
  -4   1   1         61.70         54.50         6.07 o
  -3   1   1         12.45         18.52         7.41 o
  -2   1   1        130.51        131.86         5.02 o
  -1   1   1       1256.39       1173.95         8.95 o
   1   1   1        130.80        137.94         2.03 o
   2   1   1         55.25         64.23         3.35 o
   3   1   1        264.67        272.24         6.08 o
   4   1   1         18.44         26.37         4.50 o
  -4   2   1         10.80         10.18         3.80 o
  -3   2   1         11.48         10.24         2.76 o
  -2   2   1        597.93        613.02        10.29 o
  -1   2   1       3585.02       3465.44        12.84 o
   0   2   1         39.35         41.75         0.94 o
   1   2   1        886.39        931.60         5.56 o
   2   2   1         30.30         34.48         1.86 o
   3   2   1         37.67         43.33         4.20 o
   4   2   1        154.62        161.82         7.12 o
  -4   3   1          4.52          4.79         3.45 o
  -3   3   1          9.57          9.03         2.78 o
  -2   3   1         43.15         49.72         4.81 o
  -1   3   1         58.15         50.57         1.29 o
   0   3   1         46.04         46.15         1.27 o
   1   3   1          2.39          2.27         0.89 o
   2   3   1        115.13        119.81         3.19 o
   3   3   1         91.12         98.31         5.11 o
   4   3   1         47.37         33.19         7.88 o
  -4   4   1          6.03          3.96         3.42 o
  -3   4   1         76.36         69.14         5.67 o
  -2   4   1        705.64        723.64         7.74 o
  -1   4   1         17.46         15.36         1.04 o
   0   4   1        427.54        418.60         3.56 o
   1   4   1        254.23        278.21         3.83 o
   2   4   1        126.70        129.56         2.90 o
   3   4   1        163.03        164.87         4.74 o
   4   4   1          0.03         -4.68         4.68 o
  -4   5   1        160.46        158.39         8.59 o
  -3   5   1        221.66        217.74         8.24 o
  -2   5   1         36.48         33.26         2.75 o
  -1   5   1          7.17          6.14         1.09 o
   0   5   1        330.99        324.55         6.12 o
   1   5   1         68.17         62.55         1.69 o
   2   5   1         39.73         36.78         4.46 o
   3   5   1          0.85          0.34         2.59 o
  -4   6   1          4.33          4.76         4.77 o
  -3   6   1          0.04          0.13         2.51 o
  -2   6   1          0.63          0.09         1.33 o
  -1   6   1          0.00         -0.48         1.06 o
   0   6   1        100.22        114.27         3.61 o
   1   6   1         92.50         86.95         4.26 o
   2   6   1         19.13         20.34         3.08 o
   3   6   1         20.07         19.94         4.68 o
  -4   7   1        142.99        121.78         8.91 o
  -3   7   1          8.51          5.99         2.99 o
  -2   7   1         11.48         10.95         2.07 o
  -1   7   1        107.35        101.80         3.54 o
   0   7   1          0.81          0.48         0.95 o
   1   7   1         22.38         23.02         3.89 o
   2   7   1         20.02         19.20         7.06 o
   3   7   1         14.33          8.38         3.87 o
  -4   8   1          0.90         -1.65         3.27 o
  -3   8   1          0.00         -2.01         2.50 o
  -2   8   1         16.25         16.16         2.24 o
  -1   8   1         14.83         20.68         2.29 o
   0   8   1          0.03         -0.50         1.27 o
   1   8   1         40.58         45.74         5.31 o
   2   8   1         56.66         62.78         6.52 o
  -3   9   1          0.51         -0.57         2.71 o
  -2   9   1          0.01         -0.11         1.53 o
  -1   9   1          0.49          1.04         1.56 o
   0   9   1          0.11          0.92         2.74 o
   1   9   1          0.20          1.55         5.50 o
   2   9   1          7.09          6.67         3.64 o
  -3  10   1          0.07         -2.65         2.65 o
  -2  10   1          1.44          4.07         2.74 o
  -1  10   1         49.47         56.88         3.71 o
   0  10   1          0.77         -1.24         2.93 o
   1  10   1         54.76         64.89         6.65 o
   2  10   1          0.07          0.28         3.28 o
  -2  11   1         45.44         44.13         3.71 o
  -1  11   1          2.06          3.24         2.46 o
   0  11   1          5.62          6.76         3.52 o
   1  11   1          1.24         -1.53         3.43 o
  -1  12   1          2.14          7.47         3.01 o
   0  12   1         25.02         27.20         5.29 o
  -1 -12   2         25.69         33.65         5.88 o
   0 -12   2         11.93         11.72         3.05 o
   1 -12   2          6.09         11.75         3.46 o
   2 -12   2          0.86          0.34         2.10 o
  -1 -11   2          1.00          0.94         3.18 o
   0 -11   2         50.17         43.65         5.41 o
   1 -11   2         50.34         64.32         4.05 o
   2 -11   2         59.69         48.63         3.90 o
   3 -11   2          0.42         -2.73         2.80 o
  -2 -10   2          4.38          3.83         3.42 o
  -1 -10   2         36.58         41.30         5.27 o
   0 -10   2        417.59        411.21         7.99 o
   1 -10   2        164.88        156.38         4.58 o
   2 -10   2         31.06         28.18         2.93 o
   3 -10   2          0.21         -0.16         2.84 o
  -2  -9   2          2.48          3.34         4.33 o
  -1  -9   2         79.48         73.86         3.91 o
   0  -9   2        127.87        123.15         4.49 o
   1  -9   2          2.94          1.98         1.42 o
   2  -9   2         55.94         53.15         3.48 o
   3  -9   2         57.86         58.83         9.10 o
  -3  -8   2          1.69          6.30         3.43 o
  -2  -8   2          4.01          2.65         3.16 o
  -1  -8   2        354.56        342.18         6.63 o
   0  -8   2        157.11        156.19         4.54 o
   1  -8   2          0.87          2.01         1.19 o
   2  -8   2          8.68          8.48         2.19 o
   3  -8   2         59.22         63.09         5.89 o
   4  -8   2         10.99         15.06         4.56 o
  -3  -7   2        109.73        107.26         7.89 o
  -2  -7   2        345.25        333.29        10.73 o
  -1  -7   2        373.53        393.48         6.66 o
   0  -7   2        109.86        113.84         3.67 o
   1  -7   2         85.03         79.47         2.59 o
   2  -7   2         62.67         65.59         3.30 o
   3  -7   2          4.90          3.57         2.69 o
   4  -7   2          0.33         -0.02         3.10 o
  -3  -6   2        169.01        181.14         5.35 o
  -2  -6   2        275.70        272.94         6.53 o
  -1  -6   2        148.60        135.67         3.20 o
   0  -6   2        837.56        872.75         8.98 o
   1  -6   2        293.77        307.39         4.59 o
   2  -6   2         22.30         20.05         1.83 o
   3  -6   2          0.35          1.50         2.90 o
   4  -6   2          2.92          3.37         3.55 o
  -4  -5   2          3.20          8.75         5.81 o
  -3  -5   2        299.51        308.41         6.56 o
  -2  -5   2        128.05        127.88         3.77 o
  -1  -5   2         11.51         13.73         1.24 o
   0  -5   2         39.52         35.76         1.70 o
   1  -5   2        654.19        684.93         6.68 o
   2  -5   2        120.17        128.97         3.60 o
   3  -5   2          1.10          0.21         1.38 o
   4  -5   2          7.67          0.77         3.22 o
  -4  -4   2        136.00        128.96         6.97 o
  -3  -4   2         59.19         72.66         3.92 o
  -2  -4   2         13.05         11.41         1.54 o
  -1  -4   2          6.23          5.26         0.96 o
   0  -4   2         24.15         24.39         1.23 o
   1  -4   2          3.83          3.06         0.86 o
   2  -4   2        127.26        129.73         3.05 o
   3  -4   2        177.25        170.94         4.38 o
   4  -4   2         26.05         17.98         4.28 o
  -4  -3   2          0.19          0.41         3.04 o
  -3  -3   2         12.16         14.73         2.86 o
  -2  -3   2          7.89          9.76         1.40 o
  -1  -3   2         84.49         88.94         1.82 o
   0  -3   2        125.38        118.78         1.89 o
   1  -3   2         10.45          8.81         0.82 o
   2  -3   2         77.49         71.41         2.17 o
   3  -3   2        175.50        185.76         4.62 o
   4  -3   2         84.95         77.39         6.94 o
  -4  -2   2        758.15        703.92        15.86 o
  -3  -2   2         66.92         63.05         3.72 o
  -2  -2   2        396.94        399.19         4.90 o
  -1  -2   2        778.12        770.65         4.74 o
   0  -2   2          0.13          0.39         0.46 o
   1  -2   2         31.96         36.76         1.13 o
   2  -2   2        189.99        199.53         3.96 o
   3  -2   2        126.60        128.37         3.43 o
   4  -2   2         11.55          2.86         3.33 o
  -4  -1   2         54.51         46.94         6.11 o
  -3  -1   2        280.09        276.56         6.04 o
  -2  -1   2         33.58         33.09         1.64 o
  -1  -1   2       1097.50       1075.80         6.24 o
   1  -1   2        241.39        239.47         2.36 o
   2  -1   2         92.02         97.22         2.58 o
   3  -1   2         12.24         16.64         1.48 o
   4  -1   2         37.72         37.83         6.24 o
  -4   0   2          5.21          6.27         3.60 o
  -3   0   2         25.48         26.29         1.59 o
  -2   0   2         84.12         86.55         2.53 o
  -1   0   2       1351.07       1356.40         7.69 o
   0   0   2        907.89        797.57         4.99 o
   1   0   2         62.29         59.54         1.60 o
   2   0   2         16.52         20.08         1.61 o
   3   0   2        190.55        201.68         5.29 o
   4   0   2          1.97          1.53         3.15 o
  -4   1   2         17.88         12.19         4.55 o
  -3   1   2         18.86         16.80         3.34 o
  -2   1   2         11.73         14.07         2.54 o
  -1   1   2        338.89        325.80         2.68 o
   0   1   2       1066.39        970.60         4.77 o
   1   1   2          1.30          0.75         0.67 o
   2   1   2        600.03        645.49         8.29 o
   3   1   2          1.27          2.55         2.43 o
   4   1   2          5.60          7.38         3.11 o
  -4   2   2          0.42         -1.12         2.81 o
  -3   2   2          0.22          1.02         2.56 o
  -2   2   2          4.81          3.56         1.92 o
  -1   2   2         80.21         71.62         1.37 o
   0   2   2        237.08        232.11         2.10 o
   1   2   2        130.21        125.66         2.14 o
   2   2   2        102.96        114.34         3.01 o
   3   2   2          5.20          8.84         2.18 o
   4   2   2          8.10          9.58         3.76 o
  -4   3   2         25.16         22.31         4.58 o
  -3   3   2         44.22         43.96         4.53 o
  -2   3   2        518.36        504.83         9.71 o
  -1   3   2          0.15          0.19         0.70 o
   0   3   2         32.29         33.23         1.08 o
   1   3   2       1247.71       1299.99         8.47 o
   2   3   2          8.18          8.37         1.31 o
   3   3   2          0.48          4.95         1.91 o
   4   3   2        155.36        141.06        14.90 o
  -4   4   2          0.08         -0.84         3.73 o
  -3   4   2        435.52        429.51        12.78 o
  -2   4   2          0.36         -0.76         1.03 o
  -1   4   2        109.12        102.26         2.59 o
   0   4   2        438.05        451.91         6.67 o
   1   4   2         20.99         21.79         4.81 o
   2   4   2         11.95         13.19         1.24 o
   3   4   2         10.73          9.33         2.05 o
  -4   5   2          5.34          5.99         3.86 o
  -3   5   2         82.16         83.79         7.41 o
  -2   5   2         49.10         44.18         2.02 o
  -1   5   2         48.48         43.41         2.18 o
   0   5   2        158.71        172.77         3.30 o
   1   5   2         49.84         46.19         4.35 o
   2   5   2         13.21         16.54         1.98 o
   3   5   2         17.86         18.38         3.91 o
  -4   6   2        334.90        324.11        12.65 o
  -3   6   2          3.74          5.27         2.91 o
  -2   6   2         17.28         17.24         2.23 o
  -1   6   2         59.59         71.63         2.98 o
   0   6   2         99.16        102.46         6.81 o
   1   6   2         17.72         12.19         6.07 o
   2   6   2         55.09         38.56         7.28 o
   3   6   2          2.53          3.41         3.86 o
  -4   7   2          9.93          7.74         3.77 o
  -3   7   2         34.19         35.79         4.65 o
  -2   7   2         71.36         69.75         3.45 o
  -1   7   2         98.87         99.51         3.59 o
   0   7   2        125.42        127.84         2.76 o
   1   7   2         44.16         40.34         4.77 o
   2   7   2          9.69         11.26         5.55 o
   3   7   2          1.79         -2.69         3.25 o
  -4   8   2          9.38          1.79         6.54 o
  -3   8   2          5.01          5.26         3.28 o
  -2   8   2        118.80        120.49         6.10 o
  -1   8   2         15.28         16.63         2.50 o
   0   8   2         27.53         30.41         5.23 o
   1   8   2        350.32        312.16        10.69 o
   2   8   2         26.50         33.97         7.88 o
  -3   9   2         33.51         28.98         4.87 o
  -2   9   2          0.38          1.13         1.63 o
  -1   9   2         82.17         72.44         3.73 o
   0   9   2          5.18          5.98         3.18 o
   1   9   2         16.28         10.37         4.81 o
   2   9   2        263.70        273.63        17.33 o
  -3  10   2          4.85          5.33         3.36 o
  -2  10   2         24.68         29.31         3.02 o
  -1  10   2          6.43          3.93         2.47 o
   0  10   2          3.79          5.31         3.55 o
   1  10   2          0.11         -0.07         3.22 o
  -2  11   2         15.68         22.02         4.66 o
  -1  11   2          2.03          4.47         2.57 o
   0  11   2          3.13          9.59         3.98 o
   1  11   2          3.43          4.96         3.94 o
  -1  12   2         20.37         26.94         4.03 o
  -1 -12   3         17.94          8.10         8.58 o
   0 -12   3          4.47         14.70         2.74 o
   1 -12   3         94.10         97.63         4.62 o
   2 -12   3         48.32         57.78         4.35 o
  -1 -11   3          6.84          6.28         4.07 o
   0 -11   3          0.08         -0.79         1.67 o
   1 -11   3        149.84        141.09         4.62 o
   2 -11   3         28.76         31.40         3.19 o
   3 -11   3         25.38         15.16         6.67 o
  -2 -10   3         69.92         77.04         7.20 o
  -1 -10   3          9.84          8.20         2.26 o
   0 -10   3         20.21         18.03         2.61 o
   1 -10   3        147.12        136.01         3.91 o
   2 -10   3          6.91          5.22         2.04 o
   3 -10   3         44.20         45.14         8.40 o
  -2  -9   3          1.51          5.85         3.25 o
  -1  -9   3         77.68         83.74         4.93 o
   0  -9   3        322.86        317.26         6.65 o
   1  -9   3          4.11          3.91         1.59 o
   2  -9   3         19.10         22.23         3.38 o
   3  -9   3         53.63         47.22         5.50 o
  -3  -8   3          0.96          4.39         3.10 o
  -2  -8   3         19.72         16.87         2.72 o
  -1  -8   3        478.91        463.03         7.69 o
   0  -8   3         11.04         13.26         2.08 o
   1  -8   3         40.87         43.17         2.59 o
   2  -8   3          1.11          4.40         1.70 o
   3  -8   3          4.00          2.84         2.73 o
   4  -8   3         25.00         27.66         6.89 o
  -3  -7   3         23.62         28.96         3.59 o
  -2  -7   3        171.88        180.87         5.27 o
  -1  -7   3        541.24        519.98         7.69 o
   0  -7   3          0.62          3.66         1.37 o
   1  -7   3        129.12        128.85         3.47 o
   2  -7   3         10.88          8.01         1.72 o
   3  -7   3          0.77          0.13         4.20 o
   4  -7   3          2.90          2.49         3.37 o
  -3  -6   3         58.53         53.76         3.67 o
  -2  -6   3        808.65        794.66        10.11 o
  -1  -6   3          7.22         11.37         2.23 o
   0  -6   3          2.53          0.94         1.01 o
   1  -6   3        155.13        160.47         3.73 o
   2  -6   3          0.51          4.27         2.00 o
   3  -6   3         72.73         79.01         5.21 o
   4  -6   3         32.95         29.63         5.16 o
  -4  -5   3          1.47         -1.15         2.62 o
  -3  -5   3        169.19        164.92         5.84 o
  -2  -5   3         68.29         67.10         3.03 o
  -1  -5   3          1.42          1.42         1.20 o
   0  -5   3        233.87        258.30         4.12 o
   1  -5   3        134.17        141.88         2.86 o
   2  -5   3         73.10         78.87         4.00 o
   3  -5   3          0.37          0.81         2.34 o
   4  -5   3          2.19          4.02         3.22 o
  -4  -4   3         17.59         10.37         3.17 o
  -3  -4   3        150.10        155.34         4.38 o
  -2  -4   3         54.09         55.03         2.65 o
  -1  -4   3        161.90        153.67         2.74 o
   0  -4   3        626.62        603.06         4.82 o
   1  -4   3        395.64        396.22         4.00 o
   2  -4   3         75.17         73.57         3.97 o
   3  -4   3        137.59        151.76         6.03 o
   4  -4   3         10.84         14.54         3.96 o
  -4  -3   3         96.97        111.56         6.56 o
  -3  -3   3        334.78        337.76         6.39 o
  -2  -3   3          9.91         12.43         1.49 o
  -1  -3   3        614.47        624.60         4.15 o
   0  -3   3          3.69          2.79         0.60 o
   1  -3   3         81.58         80.71         1.87 o
   2  -3   3         24.84         27.55         2.25 o
   3  -3   3         10.92         11.16         1.96 o
   4  -3   3         80.35         74.45         6.74 o
  -4  -2   3          1.60         -2.68         2.82 o
  -3  -2   3         50.87         45.69         7.48 o
  -2  -2   3         25.80         24.97         1.66 o
  -1  -2   3        176.35        171.44         2.41 o
   0  -2   3        233.87        206.38         3.29 o
   1  -2   3        252.03        256.66         2.87 o
   2  -2   3        355.25        356.67         6.97 o
   3  -2   3         20.30         16.42         3.56 o
   4  -2   3          1.22          4.21         3.35 o
  -4  -1   3          2.25          4.50         3.24 o
  -3  -1   3         20.44         17.71         2.05 o
  -2  -1   3        177.95        169.75         2.98 o
  -1  -1   3          5.20          6.14         0.74 o
   0  -1   3        151.48        152.60         1.68 o
   1  -1   3        686.95        688.60         4.85 o
   2  -1   3        205.34        221.09         5.07 o
   3  -1   3        136.29        141.52         4.55 o
   4  -1   3         23.53         21.84         4.51 o
  -4   0   3          2.20          6.33         3.40 o
  -3   0   3        153.22        156.59         4.00 o
  -2   0   3         68.52         70.83         3.10 o
  -1   0   3         33.68         38.46         1.24 o
   0   0   3        267.30        258.98         2.21 o
   1   0   3        108.64        113.55         1.83 o
   2   0   3        167.39        177.88         6.47 o
   3   0   3          4.26          6.97         2.64 o
   4   0   3         11.99          9.41         3.23 o
  -4   1   3          0.29         -2.60         2.63 o
  -3   1   3          1.17          1.83         2.41 o
  -2   1   3          6.01          6.73         4.51 o
  -1   1   3         88.29         84.12         1.36 o
   0   1   3         55.47         48.06         1.04 o
   1   1   3         22.29         22.00         1.29 o
   2   1   3          0.53         -1.11         1.11 o
   3   1   3          2.40          2.44         1.55 o
   4   1   3         39.70         47.19         5.95 o
  -4   2   3         24.32         19.53         5.94 o
  -3   2   3          0.83         -0.46         2.77 o
  -2   2   3        271.39        254.11         6.98 o
  -1   2   3         61.80         55.64         1.58 o
   0   2   3         11.34         11.67         0.87 o
   1   2   3          8.44         11.81         1.05 o
   2   2   3        277.31        291.32         4.67 o
   3   2   3          0.77          0.46         1.76 o
   4   2   3          7.92         17.94         7.28 o
  -4   3   3         26.85         33.83         6.15 o
  -3   3   3         46.52         37.14         4.37 o
  -2   3   3         87.26         93.84         4.74 o
  -1   3   3         45.49         42.78         1.64 o
   0   3   3         83.28         85.07         1.50 o
   1   3   3         10.90         17.73         2.59 o
   2   3   3          0.45          1.58         1.05 o
   3   3   3         45.23         43.55         3.55 o
   4   3   3          0.07         -1.65         5.89 o
  -4   4   3          2.99          1.71         3.08 o
  -3   4   3         27.13         25.39         5.63 o
  -2   4   3         18.37         20.29         1.21 o
  -1   4   3        187.19        186.78         3.24 o
   0   4   3          4.91          3.14         0.74 o
   1   4   3          9.40         10.47         2.49 o
   2   4   3         84.78         82.84         2.18 o
   3   4   3         18.85         18.65         3.79 o
  -4   5   3         40.31         35.77         5.26 o
  -3   5   3        245.85        241.52         8.85 o
  -2   5   3         65.05         63.53         2.12 o
  -1   5   3        119.61        111.04         2.75 o
   0   5   3        175.32        193.90         2.69 o
   1   5   3          1.84          3.55         3.47 o
   2   5   3         34.70         21.35         3.81 o
   3   5   3         83.57         76.15         6.79 o
  -4   6   3          5.17          0.24         5.37 o
  -3   6   3         46.32         45.95         5.19 o
  -2   6   3        128.71        133.72         3.89 o
  -1   6   3        127.72        132.01         4.71 o
   0   6   3         15.53         17.25         2.65 o
   1   6   3          0.44          7.19         4.25 o
   2   6   3          4.87          7.57         3.16 o
   3   6   3          0.54          2.56         3.18 o
  -4   7   3          2.36          5.57         3.75 o
  -3   7   3         15.38         20.46         3.95 o
  -2   7   3          4.87          5.25         1.66 o
  -1   7   3        726.75        724.35         9.02 o
   0   7   3        128.63        129.55         6.66 o
   1   7   3         29.70         23.05         6.50 o
   2   7   3        109.87         85.50         7.75 o
   3   7   3         10.31          7.01         3.77 o
  -3   8   3        199.57        196.39        12.74 o
  -2   8   3          9.89         11.92         2.05 o
  -1   8   3        105.23        105.77         5.30 o
   0   8   3        911.23        906.76        17.30 o
   1   8   3         49.75         50.51         8.32 o
   2   8   3         13.47         13.47         4.04 o
  -3   9   3          4.22         10.08         3.53 o
  -2   9   3          0.19         -1.55         1.55 o
  -1   9   3         18.54         21.86         2.51 o
   0   9   3        147.15        135.97         8.14 o
   1   9   3        164.12        165.67        13.69 o
   2   9   3         16.03         25.86         5.23 o
  -3  10   3          4.23          1.32         3.33 o
  -2  10   3          3.13          0.31         1.89 o
  -1  10   3         63.17         67.14         6.84 o
   0  10   3         25.94         21.01         4.33 o
   1  10   3          5.84          2.72         7.49 o
  -2  11   3          0.82          1.07         3.45 o
  -1  11   3         10.27         12.17         6.28 o
   0  11   3          4.41          8.58         6.24 o
  -1 -12   4          5.06          8.19         3.92 o
   0 -12   4          0.23          6.45         2.70 o
   1 -12   4          3.28          6.40         1.90 o
   2 -12   4          3.96          1.73         2.09 o
  -1 -11   4         57.04         55.07         5.22 o
   0 -11   4          3.64          2.80         1.73 o
   1 -11   4          5.88          8.70         2.00 o
   2 -11   4         15.13         10.97         2.92 o
   3 -11   4          0.08          4.45         3.40 o
  -2 -10   4          5.87          2.35         3.86 o
  -1 -10   4          0.02         -1.71         1.71 o
   0 -10   4         69.43         67.21         3.46 o
   1 -10   4         21.36         22.13         2.82 o
   2 -10   4          6.62          6.49         2.09 o
   3 -10   4         60.95         59.13         6.17 o
  -2  -9   4          3.26          1.15         2.03 o
  -1  -9   4          0.70         -1.67         1.72 o
   0  -9   4        131.72        134.69         4.67 o
   1  -9   4          0.39          1.03         1.40 o
   2  -9   4         92.79         96.08         4.31 o
   3  -9   4         22.50         25.84         5.76 o
  -3  -8   4         44.80         46.35         5.63 o
  -2  -8   4         10.58         12.86         2.29 o
  -1  -8   4          0.64          3.10         1.75 o
   0  -8   4         34.59         37.73         2.83 o
   1  -8   4          1.52          1.82         1.46 o
   2  -8   4         87.28         90.60         4.00 o
   3  -8   4          3.76          3.40         2.83 o
  -3  -7   4         11.59         14.08         2.89 o
  -2  -7   4        126.78        122.46         5.37 o
  -1  -7   4        213.33        206.29         5.02 o
   0  -7   4          9.43          9.66         1.37 o
   1  -7   4        527.73        549.20         8.41 o
   2  -7   4         26.32         27.74         3.49 o
   3  -7   4         22.82         23.80         4.64 o
   4  -7   4        166.04        148.87         9.04 o
  -3  -6   4          8.50          5.98         2.39 o
  -2  -6   4         16.27         17.57         2.31 o
  -1  -6   4         39.69         37.54         2.52 o
   0  -6   4        134.80        141.27         3.35 o
   1  -6   4         44.82         39.60         2.22 o
   2  -6   4          8.33          9.35         1.91 o
   3  -6   4         46.07         43.71         4.36 o
   4  -6   4         99.30        118.41         8.53 o
  -4  -5   4          4.45          4.34         3.03 o
  -3  -5   4          9.87         13.58         2.33 o
  -2  -5   4         53.61         54.58         2.83 o
  -1  -5   4         68.38         65.51         2.41 o
   0  -5   4        465.92        457.54         5.23 o
   1  -5   4        269.60        258.61         3.65 o
   2  -5   4          4.31          4.05         1.50 o
   3  -5   4         31.65         28.55         2.83 o
   4  -5   4         40.27         33.70         5.37 o
  -4  -4   4        122.49        125.05         6.08 o
  -3  -4   4        122.55        124.11         4.08 o
  -2  -4   4          0.71         -0.15         1.02 o
  -1  -4   4        183.33        196.71         3.64 o
   0  -4   4        355.01        379.39         3.36 o
   1  -4   4         42.35         42.47         1.59 o
   2  -4   4        317.51        319.24         6.10 o
   3  -4   4         36.72         40.34         5.08 o
   4  -4   4         40.74         41.82         6.72 o
  -4  -3   4         33.44         27.22         3.87 o
  -3  -3   4          8.71          9.20         1.98 o
  -2  -3   4          2.57          1.97         1.15 o
  -1  -3   4        377.45        385.63         3.94 o
   0  -3   4       1026.17       1034.17         8.80 o
   1  -3   4        109.02        110.97         2.37 o
   2  -3   4          1.29         -0.58         1.18 o
   3  -3   4         35.85         32.12         3.03 o
   4  -3   4          6.71          4.44         3.42 o
  -4  -2   4         68.55         64.57         6.45 o
  -3  -2   4          4.39          3.87         1.79 o
  -2  -2   4         29.51         36.09         1.78 o
  -1  -2   4       1650.06       1646.63         8.51 o
   0  -2   4       1313.71       1323.58        11.52 o
   1  -2   4       1031.01       1075.74         6.87 o
   2  -2   4        276.98        290.49         5.76 o
   3  -2   4         98.91         99.03         4.50 o
   4  -2   4          0.34          8.51         3.37 o
  -4  -1   4         45.89         41.84         6.97 o
  -3  -1   4         25.15         24.21         2.40 o
  -2  -1   4        438.94        438.92         4.81 o
  -1  -1   4        232.24        224.19         3.24 o
   0  -1   4       1116.11       1033.52         5.93 o
   1  -1   4         92.17         92.99         1.83 o
   2  -1   4         55.88         57.29         3.60 o
   3  -1   4         13.77         14.78         3.05 o
   4  -1   4         43.58         43.82         5.18 o
  -4   0   4          1.63         -2.64         4.03 o
  -3   0   4          0.58         -0.51         0.82 o
  -2   0   4         46.03         40.50         1.92 o
  -1   0   4         15.40         11.65         0.84 o
   0   0   4        106.15         98.84         1.62 o
   1   0   4         18.03         16.25         1.16 o
   2   0   4        136.54        139.71         3.70 o
   3   0   4         56.70         55.98         3.30 o
   4   0   4          5.95          1.90         2.90 o
  -4   1   4         20.51         22.60         4.53 o
  -3   1   4        173.78        172.32        12.82 o
  -2   1   4         33.01         31.24         2.04 o
  -1   1   4         20.18         17.74         0.92 o
   0   1   4        424.92        406.67         3.23 o
   1   1   4         47.25         46.47         1.72 o
   2   1   4         49.89         47.99         2.92 o
   3   1   4         28.01         32.86         3.15 o
   4   1   4          3.77          3.29         5.81 o
  -4   2   4          1.19          3.61         5.07 o
  -3   2   4          9.66          9.21         2.97 o
  -2   2   4         59.29         60.98         2.51 o
  -1   2   4        151.25        159.37         2.54 o
   0   2   4         82.58         75.89         1.55 o
   1   2   4         52.39         68.23         2.47 o
   2   2   4         11.71         11.08         1.87 o
   3   2   4          1.44          1.31         1.88 o
   4   2   4          0.30          0.43         5.89 o
  -4   3   4          4.76          1.76         4.03 o
  -3   3   4         20.51         25.29         3.98 o
  -2   3   4          0.31         -0.45         0.86 o
  -1   3   4        100.45        113.37         2.41 o
   0   3   4        562.51        570.67         5.63 o
   1   3   4          0.51         -0.35         1.76 o
   2   3   4         88.74         88.28         2.73 o
   3   3   4        153.22        153.51         7.71 o
  -4   4   4          9.18          6.97         3.65 o
  -3   4   4          1.64          0.19         3.12 o
  -2   4   4          0.00          1.09         1.10 o
  -1   4   4         82.60         85.57         2.50 o
   0   4   4          0.58          0.59         0.76 o
   1   4   4         68.70         73.40         5.59 o
   2   4   4         35.10         31.53         2.86 o
   3   4   4          4.09          1.31         2.89 o
  -4   5   4        144.16        135.37         9.34 o
  -3   5   4         12.30         11.02         3.38 o
  -2   5   4         58.63         59.78         2.19 o
  -1   5   4          3.49          3.03         1.25 o
   0   5   4         10.50          8.20         2.44 o
   1   5   4          2.01         -0.79         2.14 o
   2   5   4         13.29         16.78         7.84 o
   3   5   4          0.70          3.08         3.34 o
  -4   6   4         83.89        102.75        10.79 o
  -3   6   4        285.53        314.48        11.13 o
  -2   6   4         61.50         62.74         4.11 o
  -1   6   4         13.24         15.58         1.83 o
   0   6   4        123.57        118.99         5.89 o
   1   6   4          0.45         -2.21         2.21 o
   2   6   4         73.18         59.30         5.93 o
   3   6   4          0.77          1.11         3.64 o
  -4   7   4         13.78          5.27         4.72 o
  -3   7   4         70.06         76.68         8.10 o
  -2   7   4        990.78        979.01        12.64 o
  -1   7   4        103.75         95.91         3.82 o
   0   7   4         39.31         39.85         5.20 o
   1   7   4        529.35        493.44        12.74 o
   2   7   4         18.51         19.59         4.51 o
  -3   8   4         24.45         25.87         4.66 o
  -2   8   4        171.48        182.01         5.23 o
  -1   8   4        213.59        216.98         5.35 o
   0   8   4         11.37          8.65         3.31 o
   1   8   4        177.10        173.03         8.74 o
   2   8   4        142.03        154.08        10.66 o
  -3   9   4        101.43         97.01         7.79 o
  -2   9   4         12.09          7.52         2.17 o
  -1   9   4         15.09         14.86         3.64 o
   0   9   4         10.89          3.76         2.98 o
   1   9   4         23.60         15.91         4.47 o
  -2  10   4          5.17          2.28         2.42 o
  -1  10   4         56.92         56.34         4.91 o
   0  10   4          2.04          5.33         3.41 o
   1  10   4         13.02         14.51         9.66 o
  -2  11   4          2.14         -3.17         3.17 o
  -1  11   4          0.31         -2.35         2.35 o
   0  11   4         10.00          9.63         4.02 o
  -1 -12   5          7.28          8.39         4.38 o
   0 -12   5          6.46          3.80         2.69 o
   1 -12   5          5.57          5.32         2.46 o
   2 -12   5         55.30         59.10         5.20 o
  -1 -11   5         21.87         26.33         6.99 o
   0 -11   5          1.34         -0.01         1.73 o
   1 -11   5          9.16          8.71         1.96 o
   2 -11   5          5.50          1.98         2.10 o
  -2 -10   5          1.19          0.28         2.50 o
  -1 -10   5          0.00         -1.10         1.85 o
   0 -10   5         48.11         52.21         3.15 o
   1 -10   5         92.62         89.85         3.72 o
   2 -10   5         10.38          7.18         2.22 o
   3 -10   5         13.83         18.89         4.24 o
  -2  -9   5          0.91          1.24         2.44 o
  -1  -9   5         33.18         27.11         2.94 o
   0  -9   5         23.86         24.29         2.18 o
   1  -9   5          3.19          3.33         1.76 o
   2  -9   5         24.13         24.12         2.69 o
   3  -9   5         30.61         32.60         5.29 o
  -3  -8   5          0.73          4.28         2.54 o
  -2  -8   5         55.87         58.04         3.97 o
  -1  -8   5         81.94         83.80         3.99 o
   0  -8   5         36.54         42.73         2.99 o
   1  -8   5         11.79          9.47         1.96 o
   2  -8   5        287.20        276.86         6.18 o
   3  -8   5          0.18         -1.12         2.47 o
  -3  -7   5          0.40          2.98         2.30 o
  -2  -7   5         12.37         14.02         2.32 o
  -1  -7   5        184.42        185.66         5.63 o
   0  -7   5         96.00         97.03         2.54 o
   1  -7   5         60.44         59.85         2.74 o
   2  -7   5        322.75        319.31         7.45 o
   3  -7   5        105.87        119.36        12.25 o
   4  -7   5          1.16         -0.44         2.96 o
  -3  -6   5         49.04         50.98         3.35 o
  -2  -6   5          0.15          1.32         2.38 o
  -1  -6   5          0.68          0.45         0.98 o
   0  -6   5         88.39         92.00         2.96 o
   1  -6   5         14.18         17.21         1.63 o
   2  -6   5         17.66         16.12         2.04 o
   3  -6   5        219.24        239.25         6.59 o
   4  -6   5         13.19         15.12         6.07 o
  -4  -5   5          0.86         -0.39         2.58 o
  -3  -5   5        103.40        105.19         4.24 o
  -2  -5   5         13.40         15.45         1.90 o
  -1  -5   5         13.40         16.34         1.52 o
   0  -5   5        340.37        356.07         3.42 o
   1  -5   5        100.38         96.51         2.27 o
   2  -5   5         58.70         59.10         3.15 o
   3  -5   5         97.72         91.48         4.88 o
   4  -5   5        131.43        142.34         9.30 o
  -4  -4   5         11.64         13.05         3.63 o
  -3  -4   5         76.48         77.07         3.63 o
  -2  -4   5        152.71        148.75         3.66 o
  -1  -4   5          3.15          3.80         1.00 o
   0  -4   5         47.66         44.21         5.37 o
   1  -4   5        168.81        161.52         3.11 o
   2  -4   5          9.65          7.17         1.99 o
   3  -4   5         28.60         24.78         2.87 o
   4  -4   5          6.17         11.51         5.72 o
  -4  -3   5        118.62        118.42         6.77 o
  -3  -3   5         47.77         49.37         2.85 o
  -2  -3   5         98.99         92.17         2.95 o
  -1  -3   5        781.02        800.27         6.38 o
   0  -3   5        715.76        653.57        14.73 o
   1  -3   5        164.38        161.24         3.10 o
   2  -3   5        330.56        331.46         8.45 o
   3  -3   5         46.97         39.83         3.40 o
   4  -3   5         92.50         89.25         9.88 o
  -4  -2   5          0.11          1.53         2.48 o
  -3  -2   5         12.51         12.34         1.72 o
  -2  -2   5        446.90        469.87         6.49 o
  -1  -2   5         54.78         48.21         2.20 o
   0  -2   5        104.53        113.47         1.57 o
   1  -2   5        509.86        527.29         5.10 o
   2  -2   5         81.62         90.51         3.67 o
   3  -2   5          2.22          1.89         1.80 o
   4  -2   5          0.39          1.47         6.07 o
  -4  -1   5          0.57         -1.00         5.72 o
  -3  -1   5          0.99          1.02         1.19 o
  -2  -1   5         51.45         51.94         2.21 o
  -1  -1   5         11.21          7.64         0.92 o
   0  -1   5        483.65        509.27         3.88 o
   1  -1   5          0.43          1.01         0.86 o
   2  -1   5         32.72         32.87         2.74 o
   3  -1   5         38.51         37.94         2.55 o
   4  -1   5        138.68        138.20         7.46 o
  -4   0   5          0.17          0.68         3.03 o
  -3   0   5        115.96        126.02         4.64 o
  -2   0   5        148.24        149.26         2.72 o
  -1   0   5         94.09         95.33         2.03 o
   0   0   5        179.04        190.95         2.40 o
   1   0   5        110.92        108.67         2.77 o
   2   0   5          7.20          8.30         1.75 o
   3   0   5        228.51        251.54         7.23 o
   4   0   5         36.49         28.75         9.40 o
  -4   1   5        128.04        129.50         8.72 o
  -3   1   5         62.97         61.03        11.00 o
  -2   1   5         42.58         43.13         2.01 o
  -1   1   5        332.53        346.54         3.15 o
   0   1   5        126.58        139.93         2.32 o
   1   1   5         58.39         58.83         2.17 o
   2   1   5         33.41         30.53         4.05 o
   3   1   5         13.60         16.86         2.67 o
   4   1   5         10.81         11.96         6.67 o
  -4   2   5         43.82         35.71         5.21 o
  -3   2   5         86.32         79.01         6.33 o
  -2   2   5        364.46        369.26         5.64 o
  -1   2   5        189.51        206.16         3.05 o
   0   2   5        676.33        720.62         9.23 o
   1   2   5        306.26        325.95         4.07 o
   2   2   5        141.25        141.11         3.54 o
   3   2   5          1.10          5.48         5.32 o
  -4   3   5          0.00          0.54         3.03 o
  -3   3   5         39.08         45.92         7.28 o
  -2   3   5         12.56         13.77         1.42 o
  -1   3   5         81.56         84.40         2.83 o
   0   3   5        104.62        120.14         2.48 o
   1   3   5        545.75        562.68        11.11 o
   2   3   5         91.11         87.13         3.70 o
   3   3   5          1.04          1.09         2.74 o
  -4   4   5         49.79         50.64         6.22 o
  -3   4   5          8.44         12.70         5.89 o
  -2   4   5         14.17         15.00         1.46 o
  -1   4   5         25.35         22.76         1.94 o
   0   4   5          7.63          8.64         0.97 o
   1   4   5          3.05          6.71         2.53 o
   2   4   5         77.43         85.70         6.49 o
   3   4   5         29.72         35.26        10.35 o
  -4   5   5         21.35         17.41         5.16 o
  -3   5   5          0.00          0.52         2.74 o
  -2   5   5        101.19        104.09         3.57 o
  -1   5   5          6.69          6.62         2.20 o
   0   5   5          0.02         -1.91         1.91 o
   1   5   5          0.79          1.68         2.40 o
   2   5   5         10.99         11.49         3.50 o
   3   5   5         65.92         68.99         7.10 o
  -4   6   5        287.45        308.40        20.92 o
  -3   6   5         29.96         39.64         5.18 o
  -2   6   5         66.02         70.97         4.23 o
  -1   6   5        395.74        391.87         6.40 o
   0   6   5         63.37         63.91         6.37 o
   1   6   5          0.00          3.41         4.85 o
   2   6   5         52.87         49.26         5.63 o
  -3   7   5        116.13        107.96         7.89 o
  -2   7   5          0.01         -0.20         2.26 o
  -1   7   5        211.59        211.13         5.03 o
   0   7   5        147.88        140.00         7.24 o
   1   7   5         14.99         15.66         3.87 o
   2   7   5         17.53         13.17         3.99 o
  -3   8   5          0.24         -1.79         5.29 o
  -2   8   5          0.08         -0.47         1.57 o
  -1   8   5         18.41         19.97         3.36 o
   0   8   5         79.98         80.99        10.14 o
   1   8   5          2.37         14.77         9.62 o
   2   8   5          0.45         -2.28         3.06 o
  -3   9   5         50.60         58.89         6.45 o
  -2   9   5          7.71          4.05         2.34 o
  -1   9   5          0.04          1.94         2.23 o
   0   9   5         40.81         39.95         5.41 o
   1   9   5          8.45         10.30         5.89 o
  -2  10   5          4.73          7.69         3.83 o
  -1  10   5         16.63         19.54         3.46 o
   0  10   5          1.67          1.11         3.39 o
  -1 -12   6         34.41         45.14         9.14 o
   0 -12   6          0.09         -2.03         2.63 o
   1 -12   6         55.06         55.74        10.54 o
   2 -12   6         11.08          6.50         3.10 o
  -1 -11   6         14.80         15.53         3.51 o
   0 -11   6          8.37         10.42         3.16 o
   1 -11   6         30.20         36.32         4.35 o
   2 -11   6         15.84         12.75         5.92 o
  -2 -10   6         33.21         43.40         4.67 o
  -1 -10   6          0.46         -1.22         1.86 o
   0 -10   6          2.28          2.57         1.66 o
   1 -10   6         99.71         98.95         4.33 o
   2 -10   6         13.13         15.84         2.78 o
   3 -10   6          0.13          1.30         5.11 o
  -2  -9   6          2.32          1.60         2.44 o
  -1  -9   6         43.66         46.89         5.92 o
   0  -9   6        320.32        306.01         5.23 o
   1  -9   6          7.93          4.20         1.86 o
   2  -9   6          1.19         -0.24         1.72 o
   3  -9   6          0.25          2.21         2.87 o
  -3  -8   6         71.26         75.91         4.84 o
  -2  -8   6        107.11        110.81         5.49 o
  -1  -8   6         32.37         35.38         2.96 o
   0  -8   6        558.55        563.72         6.10 o
   1  -8   6        284.58        280.28         6.18 o
   2  -8   6          0.44         -0.62         1.50 o
   3  -8   6         53.87         48.82         5.22 o
  -3  -7   6          6.68          9.61         2.45 o
  -2  -7   6         18.06         17.45         2.83 o
  -1  -7   6          1.74          3.47         2.08 o
   0  -7   6          0.96          1.98         0.80 o
   1  -7   6        395.20        372.97         7.73 o
   2  -7   6        275.10        267.81         6.93 o
   3  -7   6         32.88         33.98         5.29 o
  -3  -6   6          3.25          1.47         2.50 o
  -2  -6   6          0.44         -1.43         1.43 o
  -1  -6   6         49.07         45.02         2.29 o
   0  -6   6         30.78         27.58         1.76 o
   1  -6   6          1.50          1.31         1.70 o
   2  -6   6        335.36        347.70        10.47 o
   3  -6   6        222.81        226.01         6.62 o
   4  -6   6         45.26         49.13         6.08 o
  -4  -5   6          7.95          7.63         3.19 o
  -3  -5   6          5.75          4.68         1.59 o
  -2  -5   6         33.51         32.91         2.46 o
  -1  -5   6         67.05         68.11         2.35 o
   0  -5   6          4.08          3.44         2.08 o
   1  -5   6          0.12         -0.64         0.64 o
   2  -5   6         99.97         97.83         4.63 o
   3  -5   6         86.00         84.18         4.69 o
   4  -5   6         85.95         68.35         6.71 o
  -4  -4   6         72.53         59.48         5.28 o
  -3  -4   6          5.28          6.45         1.76 o
  -2  -4   6        204.20        209.88         6.17 o
  -1  -4   6         56.03         54.53         4.69 o
   0  -4   6         48.06         61.10         4.59 o
   1  -4   6        248.94        262.29         3.93 o
   2  -4   6          3.42          3.00         1.36 o
   3  -4   6         51.08         50.46         3.84 o
   4  -4   6         26.53         27.62         4.83 o
  -4  -3   6          0.43         -0.52         2.43 o
  -3  -3   6         21.04         23.49         2.22 o
  -2  -3   6         68.47         71.46         3.28 o
  -1  -3   6        188.88        200.56         3.06 o
   0  -3   6        170.64        170.69         8.23 o
   1  -3   6         44.77         53.72         1.87 o
   2  -3   6         95.61        100.89         3.49 o
   3  -3   6          9.65          6.24         2.30 o
   4  -3   6         19.66         22.81         4.59 o
  -4  -2   6          0.41          2.97         2.70 o
  -3  -2   6          2.49          2.26         1.40 o
  -2  -2   6        153.73        154.82         3.98 o
  -1  -2   6         14.76         16.01         1.13 o
   0  -2   6          0.45         -0.37         0.75 o
   1  -2   6        673.37        750.75         7.52 o
   2  -2   6         27.08         30.48         2.33 o
   3  -2   6         37.16         44.03         3.27 o
   4  -2   6         39.75         45.81         4.91 o
  -4  -1   6         23.15         20.52         3.63 o
  -3  -1   6         40.50         43.39         2.44 o
  -2  -1   6         27.54         29.55         1.87 o
  -1  -1   6         74.09         66.84         1.95 o
   0  -1   6        373.28        419.93         4.09 o
   1  -1   6         10.51         13.84         1.36 o
   2  -1   6         27.06         29.45         3.57 o
   3  -1   6        222.79        231.70         6.69 o
   4  -1   6         86.85         83.42         7.42 o
  -4   0   6         15.63         18.26         4.26 o
  -3   0   6        132.80        125.56         3.34 o
  -2   0   6        155.15        156.81         3.87 o
  -1   0   6        192.13        202.20         3.55 o
   0   0   6          2.60          3.59         0.91 o
   1   0   6          2.09          3.52         1.04 o
   2   0   6          0.45         -0.58         1.34 o
   3   0   6          0.64          0.53         2.29 o
   4   0   6          2.07          6.15         5.37 o
  -4   1   6        119.59        108.08         7.87 o
  -3   1   6        112.80        126.03         6.78 o
  -2   1   6        393.33        407.18         6.04 o
  -1   1   6       1393.96       1463.94         9.88 o
   0   1   6          6.75          9.98         1.18 o
   1   1   6        107.39         99.66         2.70 o
   2   1   6         94.86         97.06         4.17 o
   3   1   6         80.59         79.26         4.74 o
  -4   2   6         23.84         23.07         4.66 o
  -3   2   6          4.37          1.84         2.64 o
  -2   2   6        485.90        502.50         8.15 o
  -1   2   6        109.24        118.09         2.88 o
   0   2   6        111.64        131.65         2.95 o
   1   2   6         73.53         75.47         2.30 o
   2   2   6        118.68        114.36         4.29 o
   3   2   6          0.04          1.96         2.77 o
  -4   3   6         26.61         37.81         5.61 o
  -3   3   6         53.47         55.74         6.72 o
  -2   3   6          0.12         -0.07         0.99 o
  -1   3   6          0.01          0.34         0.98 o
   0   3   6         82.65         97.39         2.58 o
   1   3   6        144.70        152.84        12.78 o
   2   3   6          1.03         -1.87         2.48 o
   3   3   6         24.06         19.12         5.94 o
  -4   4   6         20.97         21.69         4.53 o
  -3   4   6         64.30         66.14         7.36 o
  -2   4   6         39.99         41.07         3.28 o
  -1   4   6         29.45         26.22         2.70 o
   0   4   6        175.55        175.72         2.97 o
   1   4   6          2.71          1.52         5.20 o
   2   4   6          3.57          3.82         2.85 o
   3   4   6          0.02          1.21         3.21 o
  -4   5   6          2.43          1.38         3.42 o
  -3   5   6        287.05        296.86        10.29 o
  -2   5   6          7.84          8.21         1.68 o
  -1   5   6        108.13        104.28         3.71 o
   0   5   6          2.07          2.28         2.56 o
   1   5   6          3.49          5.97         3.42 o
   2   5   6          0.72         -1.04         6.50 o
   3   5   6          8.49          9.13         3.92 o
  -4   6   6          4.05          6.41         5.89 o
  -3   6   6        109.26        107.80         7.63 o
  -2   6   6         89.02         92.31         4.00 o
  -1   6   6         36.95         42.93         2.96 o
   0   6   6         25.49         30.17         4.16 o
   1   6   6         17.92         15.58         3.70 o
   2   6   6         18.54         16.34         4.39 o
  -3   7   6         19.33         19.29         5.89 o
  -2   7   6         22.07         24.92         2.67 o
  -1   7   6         36.49         33.53         2.73 o
   0   7   6         31.36         20.78         4.04 o
   1   7   6          0.04         -2.44         2.44 o
   2   7   6         22.19         16.56         4.37 o
  -3   8   6         15.23         15.39         4.03 o
  -2   8   6         31.30         29.06         3.14 o
  -1   8   6          0.05         -0.79         2.60 o
   0   8   6         28.78         25.69         7.80 o
   1   8   6         45.92         59.22         6.51 o
  -2   9   6          1.93         -0.40         2.20 o
  -1   9   6         23.32         28.10         3.71 o
   0   9   6          0.71          4.23         3.16 o
   1   9   6          2.32          1.17         3.66 o
  -2  10   6         29.43         31.89         5.84 o
  -1  10   6          2.51          1.42         2.65 o
   0  10   6          6.74          3.21         3.48 o
  -1 -12   7         12.03          6.84         4.32 o
   0 -12   7          1.60          3.03         3.86 o
   1 -12   7          0.67         -0.87         3.08 o
  -1 -11   7         63.74         74.86         8.48 o
   0 -11   7          4.79          2.05         2.88 o
   1 -11   7         19.31         13.88         3.40 o
   2 -11   7        115.74        132.63         7.24 o
  -2 -10   7        246.77        268.54         9.06 o
  -1 -10   7          2.73          0.68         2.61 o
   0 -10   7         11.60          8.56         2.99 o
   1 -10   7         66.76         65.70         5.06 o
   2 -10   7         10.48          7.94         3.46 o
   3 -10   7          7.91          6.76         5.03 o
  -2  -9   7        305.52        316.38        12.38 o
  -1  -9   7        295.61        284.66         8.44 o
   0  -9   7          0.09          4.76         2.86 o
   1  -9   7        167.84        173.20         5.45 o
   2  -9   7         24.00         26.16         2.89 o
   3  -9   7         25.93         24.43         7.19 o
  -3  -8   7          1.69          4.27         3.75 o
  -2  -8   7          7.56         11.05         2.32 o
  -1  -8   7        550.32        516.85         9.29 o
   0  -8   7        133.46        140.90         3.18 o
   1  -8   7          2.42          1.10         1.36 o
   2  -8   7          3.65          5.22         1.95 o
   3  -8   7         82.93         84.51         6.43 o
  -3  -7   7         11.29         15.99         2.88 o
  -2  -7   7          0.53          0.90         1.61 o
  -1  -7   7          0.00         -1.40         1.40 o
   0  -7   7        437.22        415.54        10.69 o
   1  -7   7        601.22        600.88         6.85 o
   2  -7   7          0.23          2.25         2.80 o
   3  -7   7        145.00        136.05        11.07 o
  -3  -6   7          0.04         -1.34         1.66 o
  -2  -6   7         15.71         15.79         2.30 o
  -1  -6   7          0.55         -0.25         0.81 o
   0  -6   7         65.92         76.90         5.39 o
   1  -6   7        337.44        327.84         4.82 o
   2  -6   7         80.18         70.00         3.92 o
   3  -6   7         50.46         50.50         4.05 o
  -3  -5   7          2.30          3.50         1.64 o
  -2  -5   7          7.80          9.92         1.77 o
  -1  -5   7        191.35        198.89         3.80 o
   0  -5   7        121.28        133.02         5.81 o
   1  -5   7         20.42         19.45         1.25 o
   2  -5   7         28.83         31.48         2.89 o
   3  -5   7         15.42         14.62         2.73 o
  -4  -4   7         17.86         16.68         3.68 o
  -3  -4   7         11.50         12.70         2.11 o
  -2  -4   7         13.42         14.85         2.02 o
  -1  -4   7          1.53          1.90         0.76 o
   0  -4   7         17.49         28.36         3.27 o
   1  -4   7          0.22         -0.53         0.84 o
   2  -4   7         11.48          7.85         2.13 o
   3  -4   7         32.69         29.43         3.28 o
   4  -4   7         11.28         11.84         3.44 o
  -4  -3   7         45.08         44.94         6.03 o
  -3  -3   7          4.33          4.07         1.67 o
  -2  -3   7          1.10          0.52         1.25 o
  -1  -3   7        145.16        149.75         2.47 o
   0  -3   7        126.95        112.90         7.28 o
   1  -3   7         46.29         52.37         3.61 o
   2  -3   7         53.04         58.98         2.89 o
   3  -3   7          1.35          0.69         1.75 o
   4  -3   7        144.98        128.94         7.44 o
  -4  -2   7          0.00         -0.06         4.66 o
  -3  -2   7         45.78         56.20         2.96 o
  -2  -2   7          8.93          9.96         2.24 o
  -1  -2   7         44.26         43.11         2.03 o
   0  -2   7        238.80        280.12         3.82 o
   1  -2   7         28.79         36.60         2.15 o
   2  -2   7          1.22         -1.14         1.14 o
   3  -2   7         53.08         55.47         4.31 o
   4  -2   7         93.71        100.16         8.27 o
  -4  -1   7         26.15         21.02         3.73 o
  -3  -1   7         30.24         32.74         2.55 o
  -2  -1   7          0.91          0.52         1.18 o
  -1  -1   7         12.29         10.27         1.28 o
   0  -1   7         56.59         52.51         3.00 o
   1  -1   7          1.08         -0.69         1.29 o
   2  -1   7          9.66         10.62         2.31 o
   3  -1   7         13.15         16.71         2.34 o
  -4   0   7         87.61         81.52         6.35 o
  -3   0   7        183.61        185.41         6.43 o
  -2   0   7          8.98         10.29         1.62 o
  -1   0   7          1.62          2.23         0.95 o
   0   0   7        312.77        357.18         4.69 o
   1   0   7         12.06          8.10         1.64 o
   2   0   7        142.56        155.16         5.01 o
   3   0   7        200.37        195.96         6.38 o
  -4   1   7        100.34         97.64         7.76 o
  -3   1   7         51.58         53.27         5.20 o
  -2   1   7         47.46         52.11         2.81 o
  -1   1   7        415.85        447.60         4.94 o
   0   1   7          0.00         -0.85         0.85 o
   1   1   7        173.27        172.94         3.68 o
   2   1   7        150.35        151.74         4.95 o
   3   1   7          6.68         -1.22         7.88 o
  -4   2   7          0.07         -1.32         3.06 o
  -3   2   7         13.26         12.39         4.85 o
  -2   2   7          4.48          4.73         1.58 o
  -1   2   7         18.08         17.91         1.61 o
   0   2   7          2.12          3.70         1.13 o
   1   2   7         16.62         14.91         1.26 o
   2   2   7         45.11         42.62         7.19 o
   3   2   7         11.58          7.63         3.38 o
  -4   3   7          6.20          4.42         3.61 o
  -3   3   7          0.00          2.26         2.62 o
  -2   3   7        145.00        145.35         4.79 o
  -1   3   7         82.85         86.39         3.01 o
   0   3   7        389.31        373.05         5.02 o
   1   3   7        462.11        447.48         8.14 o
   2   3   7          4.34          5.01         2.91 o
   3   3   7          5.59          0.29        10.09 o
  -4   4   7          0.61          2.68         3.37 o
  -3   4   7         16.88         16.05         3.85 o
  -2   4   7         29.47         31.51         2.62 o
  -1   4   7         19.08         18.69         2.16 o
   0   4   7        158.59        163.74         3.27 o
   1   4   7          3.03          2.35         2.54 o
   2   4   7         23.20         26.64         8.27 o
   3   4   7          3.16          6.45         3.76 o
  -4   5   7         24.11         22.57         4.99 o
  -3   5   7          0.34          1.30         2.94 o
  -2   5   7         20.71         20.04         2.31 o
  -1   5   7          0.21          0.16         1.20 o
   0   5   7        431.41        412.03        17.55 o
   1   5   7         39.88         34.78         9.01 o
   2   5   7         23.05         24.10         4.59 o
  -3   6   7          2.27          1.52         3.01 o
  -2   6   7          8.69          9.27         2.07 o
  -1   6   7        470.99        451.38         6.20 o
   0   6   7         62.59         53.19         5.39 o
   1   6   7          7.15          5.43         3.33 o
   2   6   7          1.43          0.72         3.42 o
  -3   7   7          8.90          9.32         3.75 o
  -2   7   7        118.23        128.52         9.44 o
  -1   7   7         84.38         83.29         5.35 o
   0   7   7         49.48         56.40         5.95 o
   1   7   7          6.07         10.47         3.85 o
   2   7   7          0.54         -3.23         3.42 o
  -3   8   7          3.65         -0.75         3.12 o
  -2   8   7         77.28         76.51         5.24 o
  -1   8   7          2.43          0.45         2.44 o
   0   8   7         13.32          9.01         5.24 o
   1   8   7          1.10          0.80         3.52 o
  -2   9   7          0.90          2.21         5.03 o
  -1   9   7         34.07         33.01         4.04 o
   0   9   7         14.50         19.53         7.62 o
   0 -12   8         95.67        101.06         6.93 o
   1 -12   8          0.01         -2.73         2.99 o
  -1 -11   8         36.59         41.93         4.79 o
   0 -11   8          0.06         -1.45         2.57 o
   1 -11   8         55.54         56.97         5.27 o
   2 -11   8          9.43         13.32         2.96 o
  -2 -10   8          0.42         -2.49         2.49 o
  -1 -10   8        129.47        136.08         7.85 o
   0 -10   8         21.80         23.27         3.73 o
   1 -10   8          1.62         -0.01         2.91 o
   2 -10   8          7.56          1.26         3.99 o
  -2  -9   8         53.25         50.87         7.64 o
  -1  -9   8         16.57         12.54         4.60 o
   0  -9   8        303.99        264.05        10.00 o
   1  -9   8         23.33         20.15         4.09 o
   2  -9   8         92.00         82.81         6.83 o
   3  -9   8        107.40         81.27        11.09 o
  -3  -8   8          0.22          0.71         2.65 o
  -2  -8   8        249.14        222.52         7.73 o
  -1  -8   8         82.62        103.90         7.49 o
   0  -8   8          3.60          5.34         3.10 o
   1  -8   8        107.15        109.39         7.47 o
   2  -8   8        282.10        283.72        10.24 o
   3  -8   8          1.61         -2.60         4.07 o
  -3  -7   8          0.60          1.56         2.70 o
  -2  -7   8         15.19         15.46         2.39 o
  -1  -7   8         23.13         32.65         2.64 o
   0  -7   8         67.61         70.89         5.76 o
   1  -7   8          0.34          1.68         2.03 o
   2  -7   8        445.97        448.41         9.36 o
   3  -7   8         65.11         64.66         4.68 o
  -3  -6   8         83.82         80.08         4.19 o
  -2  -6   8         43.60         32.57         2.86 o
  -1  -6   8          4.00          4.40         0.91 o
   0  -6   8         12.95          8.99         3.86 o
   1  -6   8        169.43        181.21         4.70 o
   2  -6   8          0.10         -0.14         2.09 o
   3  -6   8         10.28         11.03         2.60 o
  -3  -5   8         25.11         22.79         2.30 o
  -2  -5   8          2.32          5.34         1.55 o
  -1  -5   8          0.94         -0.26         0.54 o
   0  -5   8        120.17        126.03         8.92 o
   1  -5   8         27.15         30.33         1.51 o
   2  -5   8          3.96          3.42         1.97 o
   3  -5   8          2.06          0.42         2.70 o
  -4  -4   8          0.53         -2.48         2.48 o
  -3  -4   8        151.96        139.81         4.52 o
  -2  -4   8         39.95         42.98         3.44 o
  -1  -4   8         16.11         17.58         1.19 o
   0  -4   8         54.19         49.26         6.72 o
   1  -4   8          9.85         12.89         1.42 o
   2  -4   8          1.30          0.50         1.69 o
   3  -4   8         19.08         20.76         2.66 o
  -4  -3   8         28.42         29.37         5.35 o
  -3  -3   8          1.05          1.32         1.56 o
  -2  -3   8         13.54         17.29         2.08 o
  -1  -3   8        211.19        206.04         3.47 o
   0  -3   8          1.91          0.37         1.75 o
   1  -3   8         12.25         16.41         1.55 o
   2  -3   8         37.47         33.72         3.16 o
   3  -3   8         40.04         42.14         3.99 o
  -4  -2   8          0.33         -0.22         2.61 o
  -3  -2   8          2.15          1.82         2.59 o
  -2  -2   8          7.90         10.11         1.81 o
  -1  -2   8          0.00          0.82         1.00 o
   0  -2   8         93.80         92.27         2.84 o
   1  -2   8         77.63         68.38         3.86 o
   2  -2   8          4.08          4.27         1.52 o
   3  -2   8          0.00          0.96         2.06 o
  -4  -1   8         16.22         22.26         3.73 o
  -3  -1   8         44.65         45.34         3.22 o
  -2  -1   8          8.16          6.71         1.62 o
  -1  -1   8         13.79         15.61         1.47 o
   0  -1   8         21.52         21.58         1.76 o
   1  -1   8         42.63         39.72         2.54 o
   2  -1   8         87.97         88.00         3.42 o
   3  -1   8        176.36        182.88         6.98 o
  -4   0   8          0.03         -2.20         2.48 o
  -3   0   8          9.61          6.15         1.85 o
  -2   0   8          0.20          1.55         1.54 o
  -1   0   8         55.45         48.83         2.39 o
   0   0   8        164.03        182.04         4.15 o
   1   0   8         41.80         41.04         2.95 o
   2   0   8        416.06        430.15         8.19 o
   3   0   8         18.39         24.03         4.81 o
  -4   1   8          2.77          3.67         2.83 o
  -3   1   8          5.33          4.87         2.33 o
  -2   1   8         44.92         42.55         2.82 o
  -1   1   8         34.53         32.77         2.07 o
   0   1   8         30.25         27.82         2.49 o
   1   1   8          3.25          5.98         1.64 o
   2   1   8        454.84        429.73         8.20 o
   3   1   8         32.64         30.07         4.68 o
  -4   2   8         16.41         17.74         4.36 o
  -3   2   8         34.61         37.68         6.59 o
  -2   2   8          1.11          1.51         1.39 o
  -1   2   8         42.93         54.48         2.63 o
   0   2   8          6.88          6.30         1.39 o
   1   2   8        382.78        375.38         4.65 o
   2   2   8        113.04        109.73         8.49 o
   3   2   8         30.74         27.47         4.81 o
  -4   3   8          1.64         -1.48         3.23 o
  -3   3   8         20.30         18.96         6.24 o
  -2   3   8         17.79         21.83         2.36 o
  -1   3   8          2.92          2.70         1.29 o
   0   3   8        167.91        174.78         3.79 o
   1   3   8         45.79         43.64         2.51 o
   2   3   8         28.02         32.65         5.85 o
   3   3   8          1.40         -0.23         3.21 o
  -4   4   8          5.84         -2.52         5.07 o
  -3   4   8         55.23         55.70        14.60 o
  -2   4   8         94.73         91.26         4.44 o
  -1   4   8          4.08          4.58         1.44 o
   0   4   8         47.96         52.34         5.09 o
   1   4   8        215.79        200.51         8.35 o
   2   4   8         40.92         44.83         5.67 o
  -3   5   8          7.49          8.21         4.59 o
  -2   5   8         72.04         69.16         4.83 o
  -1   5   8        462.19        460.67         6.39 o
   0   5   8        414.25        403.23        20.41 o
   1   5   8        152.19        148.83         7.94 o
   2   5   8          2.43          2.16         4.51 o
  -3   6   8         79.83         85.84         7.29 o
  -2   6   8        154.13        159.12         5.50 o
  -1   6   8          0.09          0.11         1.30 o
   0   6   8         19.03         17.09         5.46 o
   1   6   8         60.77         44.69         5.56 o
   2   6   8         33.14         28.16         5.18 o
  -3   7   8          0.22          0.41         3.06 o
  -2   7   8        110.13        106.59         5.99 o
  -1   7   8         59.71         59.99         4.81 o
   0   7   8          0.43         -1.36         3.29 o
   1   7   8         19.01         25.68         5.08 o
  -2   8   8        202.91        231.26        10.07 o
  -1   8   8          6.81         11.11         2.93 o
   0   8   8         29.20         31.31         9.01 o
   1   8   8         10.44          7.27         7.19 o
  -1   9   8         27.61         33.86         6.37 o
   0   9   8          1.29         -2.76         3.37 o
   0 -12   9         10.44         -0.29         3.02 o
   1 -12   9         33.19         44.07         5.24 o
  -1 -11   9          9.59         11.56         3.53 o
   0 -11   9         27.83         28.26         4.24 o
   1 -11   9          0.01         -1.31         7.02 o
   2 -11   9          4.35          2.14         3.14 o
  -2 -10   9         62.11         73.50         6.13 o
  -1 -10   9          0.00          3.16         2.65 o
   0 -10   9          5.23          3.50         4.68 o
   1 -10   9         17.46         24.08         4.67 o
   2 -10   9         10.21          6.50         3.92 o
  -2  -9   9          0.00         -1.22         2.45 o
  -1  -9   9        161.61        157.79         7.14 o
   0  -9   9         19.46         24.70         5.50 o
   1  -9   9          1.22         -0.24         5.81 o
   2  -9   9         15.42         14.58         4.00 o
  -3  -8   9          6.04          3.63         5.43 o
  -2  -8   9         56.78         62.69         5.32 o
  -1  -8   9         29.00         30.82         4.87 o
   0  -8   9         64.62         76.60        10.14 o
   1  -8   9          0.31         -2.35         2.35 o
   2  -8   9         92.82        103.58         7.55 o
   3  -8   9         41.72         37.86         8.32 o
  -3  -7   9          0.97          1.02         2.70 o
  -2  -7   9         65.13         63.01         8.46 o
  -1  -7   9         67.36         59.27         7.54 o
   0  -7   9         39.34         30.62         4.51 o
   1  -7   9        338.41        345.69        14.60 o
   2  -7   9         46.64         53.80         5.67 o
   3  -7   9          0.05         -1.84         2.86 o
  -3  -6   9         20.79         17.45         2.98 o
  -2  -6   9          1.13          3.43         1.77 o
  -1  -6   9          0.20         -0.58         2.42 o
   0  -6   9          2.36          2.27         3.08 o
   1  -6   9          1.14          2.05         2.52 o
   2  -6   9          0.54          0.51         1.42 o
   3  -6   9          0.01         -1.11         2.08 o
  -3  -5   9         23.25         24.36         2.61 o
  -2  -5   9         41.32         39.53         2.66 o
  -1  -5   9         31.00         26.38         6.59 o
   0  -5   9        378.78        369.11        10.15 o
   1  -5   9         17.89         23.84         1.33 o
   2  -5   9          0.53          2.52         1.86 o
   3  -5   9          0.83         -0.74         1.74 o
  -3  -4   9          6.09          5.28         2.41 o
  -2  -4   9          6.48          5.56         1.71 o
  -1  -4   9        174.69        173.61         3.88 o
   0  -4   9         63.92         55.68         4.66 o
   1  -4   9         21.01         14.75         1.98 o
   2  -4   9         16.54         15.98         2.58 o
   3  -4   9          3.63          5.11         2.41 o
  -4  -3   9          0.02          3.26         2.86 o
  -3  -3   9          0.05          0.88         1.87 o
  -2  -3   9         40.31         38.75         2.81 o
  -1  -3   9        129.68        121.53         4.24 o
   0  -3   9          1.78          1.33         0.69 o
   1  -3   9         44.04         47.67         2.55 o
   2  -3   9         18.76         22.91         2.92 o
   3  -3   9          1.11         -0.50         2.02 o
  -4  -2   9          4.22          3.40         2.92 o
  -3  -2   9          0.98          1.44         1.78 o
  -2  -2   9        229.54        228.21         5.25 o
  -1  -2   9         39.68         41.33         2.55 o
   0  -2   9          9.53         12.46         1.51 o
   1  -2   9          2.56          6.27         3.08 o
   2  -2   9         26.48         27.31         3.11 o
   3  -2   9         91.69         92.99        10.35 o
  -4  -1   9          9.67         11.02         3.38 o
  -3  -1   9        307.94        306.46         6.66 o
  -2  -1   9          0.02         -0.51         1.73 o
  -1  -1   9        130.04        124.72         3.70 o
   0  -1   9        305.73        299.27         5.84 o
   1  -1   9         85.29         87.49         4.93 o
   2  -1   9          1.05          0.35         1.32 o
   3  -1   9         36.68         32.33         3.75 o
  -4   0   9         25.65         21.42         3.97 o
  -3   0   9        155.42        168.06         6.39 o
  -2   0   9         36.36         37.68         2.83 o
  -1   0   9        145.95        138.26         3.50 o
   0   0   9        608.10        606.77         9.25 o
   1   0   9        266.07        259.42         6.16 o
   2   0   9         34.62         29.58         3.07 o
   3   0   9        132.57        140.75         6.55 o
  -4   1   9        155.93        134.41         7.56 o
  -3   1   9          0.88          2.50         2.17 o
  -2   1   9         14.67         16.00         2.10 o
  -1   1   9          5.09          4.73         1.34 o
   0   1   9         27.66         32.86         2.84 o
   1   1   9        579.03        572.98         9.05 o
   2   1   9          1.37          1.18         2.40 o
   3   1   9         17.63         12.85         8.45 o
  -4   2   9          0.03         -0.82         2.63 o
  -3   2   9          1.91         -0.35         2.34 o
  -2   2   9          0.32          0.01         1.46 o
  -1   2   9          2.33          3.04         1.23 o
   0   2   9          6.82          9.56         2.68 o
   1   2   9         32.66         36.72         2.93 o
   2   2   9        158.33        190.38         8.47 o
   3   2   9        176.33        188.65         9.72 o
  -4   3   9         32.18         30.58         4.43 o
  -3   3   9         21.28         21.66         3.55 o
  -2   3   9         50.91         43.33         2.86 o
  -1   3   9        119.77        119.02         3.59 o
   0   3   9         13.86         13.35         3.29 o
   1   3   9         81.46         67.38         5.80 o
   2   3   9         40.32         36.06         5.25 o
  -3   4   9          0.90         -0.65         2.37 o
  -2   4   9         60.40         59.58         4.39 o
  -1   4   9         21.54         15.47         1.95 o
   0   4   9        433.38        413.02        18.85 o
   1   4   9        101.20        112.42         7.93 o
   2   4   9        100.78        113.15         8.40 o
  -3   5   9          5.24         -1.66         2.85 o
  -2   5   9         11.03         13.17         2.00 o
  -1   5   9        147.46        147.03         3.99 o
   0   5   9         47.28         30.68         4.77 o
   1   5   9          0.33          0.42         2.87 o
   2   5   9         15.67         17.06         7.58 o
  -3   6   9          2.76          3.04         6.54 o
  -2   6   9         62.43         69.83         3.67 o
  -1   6   9        131.68        147.70         6.47 o
   0   6   9          0.15          0.26         2.83 o
   1   6   9          2.26         -4.20         7.10 o
  -3   7   9          4.74         -0.43         4.51 o
  -2   7   9        101.39        105.99         6.19 o
  -1   7   9         82.23         84.80         5.74 o
   0   7   9          6.49          5.39         3.47 o
   1   7   9         76.94         88.59         8.29 o
  -2   8   9         34.62         42.31        10.14 o
  -1   8   9          0.55          4.50         2.54 o
   0   8   9          1.01          2.01         3.37 o
  -1 -11  10          5.37          9.13         3.51 o
   0 -11  10         36.11         31.64         4.47 o
   1 -11  10          3.03          0.28         3.72 o
  -2 -10  10         23.71         13.27         3.79 o
  -1 -10  10          0.38         -2.52         2.52 o
   0 -10  10          0.50         -2.89         2.89 o
   1 -10  10         32.52         38.77         7.45 o
   2 -10  10         14.43         15.05         4.67 o
  -2  -9  10         15.05         17.66         3.69 o
  -1  -9  10         36.48         33.14         5.32 o
   0  -9  10          2.13         -2.60         2.80 o
   1  -9  10          0.05          3.34         3.18 o
   2  -9  10        235.65        237.18        10.63 o
  -2  -8  10          0.16         -1.52         2.62 o
  -1  -8  10         11.23          9.11         4.03 o
   0  -8  10         22.71         17.37         4.04 o
   1  -8  10        220.65        222.04         9.68 o
   2  -8  10         38.09         40.01         8.01 o
  -3  -7  10          3.88          3.52         3.44 o
  -2  -7  10         18.63         12.71         3.89 o
  -1  -7  10          0.95         -1.82         3.64 o
   0  -7  10         24.89         24.81         4.17 o
   1  -7  10         15.05         15.65         3.76 o
   2  -7  10          0.06         -2.45         2.45 o
   3  -7  10          8.82         12.24         4.05 o
  -3  -6  10          0.01         -2.18         2.81 o
  -2  -6  10          3.19         -2.69         2.69 o
  -1  -6  10         13.53         11.14         3.21 o
   0  -6  10        304.06        283.25        11.22 o
   1  -6  10        246.68        251.35         9.39 o
   2  -6  10          0.23          0.05         2.75 o
   3  -6  10          9.16          4.97         3.39 o
  -3  -5  10         70.16         62.52         4.46 o
  -2  -5  10          6.14          3.50         1.82 o
  -1  -5  10        226.38        207.80         8.23 o
   0  -5  10        129.53        143.43         7.11 o
   1  -5  10         10.54          6.36         1.95 o
   2  -5  10          8.85          8.31         2.38 o
   3  -5  10         40.88         31.67         4.88 o
  -3  -4  10          7.12          8.11         2.30 o
  -2  -4  10          1.53         -0.12         1.63 o
  -1  -4  10          4.17          5.26         2.53 o
   0  -4  10        130.45        122.76         6.30 o
   1  -4  10          0.07         -1.36         1.46 o
   2  -4  10         21.42         19.38         2.96 o
   3  -4  10          8.09          3.47         2.59 o
  -3  -3  10          1.02          0.06         1.79 o
  -2  -3  10        104.62        108.99         5.05 o
  -1  -3  10        620.60        598.99         6.55 o
   0  -3  10         15.62         18.02         1.13 o
   1  -3  10          4.95          3.49         1.79 o
   2  -3  10          3.64          5.86         2.35 o
   3  -3  10          5.42          9.06         2.77 o
  -4  -2  10         19.86         22.99         3.99 o
  -3  -2  10         17.19         16.27         2.53 o
  -2  -2  10        855.37        847.63        12.91 o
  -1  -2  10         35.98         33.75         2.20 o
   0  -2  10         21.21         18.17         1.71 o
   1  -2  10         22.70         24.71         2.77 o
   2  -2  10          3.90          4.57         2.17 o
   3  -2  10          0.34          3.14         2.46 o
  -4  -1  10         34.37         37.30         4.57 o
  -3  -1  10         15.31         15.94         2.55 o
  -2  -1  10       1030.37        972.22        13.84 o
  -1  -1  10        448.10        444.98         7.78 o
   0  -1  10         31.81         32.70         3.63 o
   1  -1  10        212.66        232.22         6.38 o
   2  -1  10         19.54         24.17         2.85 o
   3  -1  10          0.20          4.06         3.15 o
  -4   0  10         56.89         54.27         5.21 o
  -3   0  10        242.52        247.80         7.63 o
  -2   0  10         18.09         21.37         2.41 o
  -1   0  10        158.31        161.37         4.37 o
   0   0  10        273.95        253.26        10.74 o
   1   0  10          5.63          5.29         1.85 o
   2   0  10        210.85        212.90         5.83 o
   3   0  10         37.69         41.51         4.53 o
  -4   1  10         45.53         48.83         5.12 o
  -3   1  10          0.16         -1.57         3.81 o
  -2   1  10          8.98          8.33         1.95 o
  -1   1  10          0.68         -0.89         1.29 o
   0   1  10        201.74        201.58         6.28 o
   1   1  10        268.98        261.73         6.42 o
   2   1  10          8.79          7.53         3.17 o
  -3   2  10         17.68         18.49         5.49 o
  -2   2  10         35.25         34.37         2.93 o
  -1   2  10          3.64          3.45         1.33 o
   0   2  10        156.34        149.88         6.98 o
   1   2  10         29.80         33.51         4.62 o
   2   2  10         51.18         46.61         5.71 o
  -3   3  10        138.76        136.83         6.86 o
  -2   3  10          1.43         -0.52         1.49 o
  -1   3  10        113.00        110.55         3.67 o
   0   3  10          1.44         -1.19         1.60 o
   1   3  10         52.49         41.11         5.10 o
   2   3  10          1.19          0.22         3.35 o
  -3   4  10         38.18         35.63         4.15 o
  -2   4  10         18.32         11.51         2.09 o
  -1   4  10          5.75          7.90         1.74 o
   0   4  10         29.95         32.79         4.74 o
   1   4  10          1.19         -0.42         2.82 o
   2   4  10         15.18         12.06         4.16 o
  -3   5  10          3.58          3.24         2.75 o
  -2   5  10         15.43         17.02         2.32 o
  -1   5  10        171.59        142.68         6.14 o
   0   5  10          0.10         -2.66         2.66 o
   1   5  10          0.64          1.91         3.14 o
  -3   6  10         38.39         40.05         4.63 o
  -2   6  10         30.86         32.94         2.88 o
  -1   6  10          5.43          8.66         2.90 o
   0   6  10         51.10         48.93         6.54 o
   1   6  10         60.46         63.56         7.00 o
  -2   7  10          0.22          1.04         2.51 o
  -1   7  10          0.12          2.25         2.58 o
   0   7  10          2.48          7.29         4.04 o
   0 -11  11          7.32          6.58         5.42 o
   1 -11  11          1.32          2.49         4.16 o
  -1 -10  11         31.58         29.18         8.27 o
   0 -10  11         33.00         40.75         6.06 o
   1 -10  11         10.09         15.57         4.76 o
   2 -10  11          0.52         -3.40         3.40 o
  -2  -9  11         13.55          8.90         3.94 o
  -1  -9  11         20.17         25.61         6.54 o
   0  -9  11        108.20        134.10         8.74 o
   1  -9  11         72.20         61.62         6.63 o
   2  -9  11         59.39         52.75         6.52 o
  -2  -8  11         35.06         35.27         5.36 o
  -1  -8  11         39.44         40.36         5.57 o
   0  -8  11          4.96         -0.16         5.42 o
   1  -8  11         12.13         21.09         4.60 o
   2  -8  11          0.08         -1.36         3.31 o
  -3  -7  11         53.03         50.87         5.26 o
  -2  -7  11          8.18         10.18        10.48 o
  -1  -7  11          2.39          5.20         4.85 o
   0  -7  11          7.97         10.73         3.64 o
   1  -7  11        223.34        233.84         9.96 o
   2  -7  11         49.79         45.68         5.85 o
  -3  -6  11         14.18         14.11         3.58 o
  -2  -6  11         98.31        102.69         7.71 o
  -1  -6  11          8.73          8.54         3.12 o
   0  -6  11        275.48        273.46         9.99 o
   1  -6  11          0.08          1.10         2.56 o
   2  -6  11          1.92         -0.58         2.90 o
   3  -6  11          5.65          2.77         3.37 o
  -3  -5  11          1.45         -0.53         2.58 o
  -2  -5  11          2.98          1.22         2.88 o
  -1  -5  11         24.05         19.36         3.82 o
   0  -5  11          7.64         11.51         3.43 o
   1  -5  11          2.24          3.40         2.82 o
   2  -5  11         24.66         18.54         4.12 o
   3  -5  11         88.21         71.90        15.29 o
  -3  -4  11          0.00         -3.17         3.17 o
  -2  -4  11          4.52          4.70         1.99 o
  -1  -4  11        259.36        282.55         9.63 o
   0  -4  11        402.00        359.11        10.60 o
   1  -4  11         59.04         60.31         3.65 o
   2  -4  11        141.51        140.00         5.80 o
   3  -4  11         53.73         48.33         6.11 o
  -3  -3  11         10.23         11.37         3.11 o
  -2  -3  11         12.32          8.76         1.96 o
  -1  -3  11        266.69        271.03         5.52 o
   0  -3  11         39.04         41.16         2.58 o
   1  -3  11          0.87          0.08         1.70 o
   2  -3  11          5.81          5.21         2.41 o
   3  -3  11         40.19         44.58         5.63 o
  -3  -2  11        127.32        127.11         5.28 o
  -2  -2  11         15.25         11.14         2.04 o
  -1  -2  11        696.12        680.74         9.93 o
   0  -2  11        165.56        160.86         5.85 o
   1  -2  11         85.79         81.01         7.86 o
   2  -2  11         14.78         14.07         2.83 o
   3  -2  11          0.76          5.08         3.54 o
  -3  -1  11        664.30        679.78        12.40 o
  -2  -1  11         10.46         10.61         3.08 o
  -1  -1  11         30.51         37.38         2.66 o
   0  -1  11         61.19         74.89         6.69 o
   1  -1  11         97.31         96.99         4.87 o
   2  -1  11          0.50          5.07         1.84 o
  -3   0  11         14.79         17.26         3.29 o
  -2   0  11         75.01         78.15         4.14 o
  -1   0  11        255.16        257.78         5.68 o
   0   0  11          5.64          3.29         2.08 o
   1   0  11        223.81        229.26         7.56 o
   2   0  11        238.25        245.60         8.13 o
  -3   1  11         55.21         58.78         6.62 o
  -2   1  11          5.10          4.47         1.84 o
  -1   1  11        226.37        214.68         5.44 o
   0   1  11         37.99         38.23         3.05 o
   1   1  11         84.53         79.71         4.38 o
   2   1  11        313.86        340.07        13.78 o
  -3   2  11         20.55         21.85         3.50 o
  -2   2  11         99.02         99.25         8.42 o
  -1   2  11          0.91         -0.67         1.56 o
   0   2  11         48.20         45.06         3.68 o
   1   2  11         30.95         36.84         5.68 o
   2   2  11         13.81         13.20         5.63 o
  -3   3  11          1.42          1.29         2.48 o
  -2   3  11         26.93         26.39         2.63 o
  -1   3  11          0.92          1.58         1.83 o
   0   3  11         87.36         76.83         8.01 o
   1   3  11         73.65         83.02        12.56 o
   2   3  11          0.24         -3.25         3.25 o
  -3   4  11          0.17          3.25         2.82 o
  -2   4  11         22.13         24.18         2.59 o
  -1   4  11         66.82         66.16         3.99 o
   0   4  11          0.01         -3.33         4.42 o
   1   4  11          3.02          0.48         5.20 o
  -3   5  11         11.60         12.56         3.28 o
  -2   5  11         95.07         82.10         5.13 o
  -1   5  11         11.46         15.74         3.14 o
   0   5  11          0.81          5.01         3.46 o
   1   5  11          0.99          0.72         3.71 o
  -2   6  11         23.12         24.66         3.71 o
  -1   6  11          0.90          3.57         2.60 o
   0   6  11          1.53         -0.38         5.37 o
  -1   7  11          1.75          1.32         2.66 o
  -1 -10  12          9.30         10.43         4.23 o
   0 -10  12          1.00          0.48         9.96 o
   1 -10  12         97.92        109.31         8.76 o
  -1  -9  12          1.44         -0.81         3.21 o
   0  -9  12          0.86         -2.88         2.88 o
   1  -9  12          2.12         -3.25         3.25 o
   2  -9  12         49.69         46.26         6.30 o
  -2  -8  12         51.83         58.04         6.70 o
  -1  -8  12          4.68          2.84         3.46 o
   0  -8  12          0.77          3.27         5.03 o
   1  -8  12         10.01          6.15         3.71 o
   2  -8  12          1.95         -0.35         3.60 o
  -2  -7  12         28.98         23.06         4.82 o
  -1  -7  12        107.31         88.98        10.66 o
   0  -7  12         29.33         24.45         4.59 o
   1  -7  12         23.97         28.08         5.02 o
   2  -7  12          2.14         -0.39         3.40 o
  -3  -6  12          0.77         -2.25         3.33 o
  -2  -6  12          1.53          6.35         3.46 o
  -1  -6  12          2.87          3.21         3.06 o
   0  -6  12        163.32        136.05         7.99 o
   1  -6  12         27.40         20.98         4.35 o
   2  -6  12          5.14         13.34         4.04 o
  -3  -5  12         12.61         13.50         4.32 o
  -2  -5  12         50.05         38.04         7.80 o
  -1  -5  12         19.48         26.60         5.68 o
   0  -5  12          0.21         -0.86         2.58 o
   1  -5  12        276.41        250.17        10.40 o
   2  -5  12        196.62        187.55        13.04 o
  -3  -4  12         19.64         19.36         4.03 o
  -2  -4  12          1.33          1.36         2.74 o
  -1  -4  12         25.47         25.35         9.31 o
   0  -4  12         61.30         54.96         5.57 o
   1  -4  12        180.15        165.46         8.18 o
   2  -4  12         52.32         43.14         5.58 o
  -3  -3  12        257.71        260.11        10.05 o
  -2  -3  12          1.74          1.39         3.77 o
  -1  -3  12          0.07         -2.07         2.07 o
   0  -3  12        116.64        113.40         7.62 o
   1  -3  12         67.77         73.00         6.38 o
   2  -3  12         32.24         29.20         4.87 o
  -3  -2  12          8.17         11.01         5.70 o
  -2  -2  12        510.93        515.59         8.53 o
  -1  -2  12          0.42          1.56         1.61 o
   0  -2  12        114.39        105.82         3.62 o
   1  -2  12         21.56         22.70         4.14 o
   2  -2  12          1.08         -0.22         2.09 o
  -3  -1  12         32.18         35.75         4.14 o
  -2  -1  12          5.09          4.25         1.87 o
  -1  -1  12         94.40        100.50         3.99 o
   0  -1  12        181.61        187.17         7.97 o
   1  -1  12         32.66         32.20         4.32 o
   2  -1  12          2.33          0.22         2.23 o
  -3   0  12          7.32          7.34         2.76 o
  -2   0  12         96.62         92.18         4.40 o
  -1   0  12          0.43         -0.41         1.50 o
   0   0  12        492.84        446.68         9.24 o
   1   0  12         67.17         68.22         4.74 o
   2   0  12          5.28          7.52         3.79 o
  -3   1  12         12.38         10.05         4.03 o
  -2   1  12          0.15         -1.64         1.64 o
  -1   1  12         75.24         69.77         5.57 o
   0   1  12          3.96          4.83         3.49 o
   1   1  12         30.40         29.91         3.90 o
   2   1  12         10.77         14.69         3.49 o
  -3   2  12          0.46          3.83         2.72 o
  -2   2  12         30.14         31.28         3.14 o
  -1   2  12         82.27         80.32         5.35 o
   0   2  12          0.10         -0.12         2.29 o
   1   2  12          8.00         15.11         7.06 o
   2   2  12         29.61         33.31         5.44 o
  -3   3  12          0.99         -0.72         2.58 o
  -2   3  12         39.21         43.90         4.17 o
  -1   3  12          0.34         -0.61         1.66 o
   0   3  12          2.73         -0.21         5.72 o
   1   3  12         30.58         22.66         4.97 o
  -2   4  12          0.58         -0.45         1.73 o
  -1   4  12          9.59          9.05         2.70 o
   0   4  12         27.08         22.16         4.67 o
   1   4  12          2.18          3.92         3.67 o
  -2   5  12          1.55          1.86         2.57 o
  -1   5  12          0.04          0.86         2.37 o
   0   5  12         16.06          2.81         3.48 o
  -1   6  12         11.58         18.26         3.59 o
   0 -10  13          0.58          7.54         8.62 o
  -1  -9  13         62.18         82.32         9.53 o
   0  -9  13          5.06          6.90         4.03 o
   1  -9  13         11.22         14.62         4.74 o
  -2  -8  13          0.00         -4.98         4.98 o
  -1  -8  13          3.52         -1.44         3.22 o
   0  -8  13          8.44         10.73         4.68 o
   1  -8  13         16.25         25.96         9.44 o
  -2  -7  13         13.74          9.68         3.87 o
  -1  -7  13         26.57         35.83         5.36 o
   0  -7  13         13.71         23.83         4.74 o
   1  -7  13          0.73          3.88         3.58 o
   2  -7  13         11.35          7.36         4.04 o
  -2  -6  13         87.53        101.16        14.34 o
  -1  -6  13        211.85        210.12        14.38 o
   0  -6  13         39.05         41.22         5.52 o
   1  -6  13         14.57         18.85         4.32 o
   2  -6  13         12.08          8.58         4.23 o
  -2  -5  13         15.35         17.30         4.25 o
  -1  -5  13        109.87        103.75         7.88 o
   0  -5  13         84.79         79.38         7.10 o
   1  -5  13          8.04         14.21         3.74 o
   2  -5  13         87.84         78.69         7.48 o
  -3  -4  13         48.06         56.76         6.62 o
  -2  -4  13        144.85        148.17         9.36 o
  -1  -4  13          0.39         -1.78         2.51 o
   0  -4  13          9.75         12.50         3.74 o
   1  -4  13          0.90          6.40         3.39 o
   2  -4  13         51.77         55.25        11.65 o
  -3  -3  13          3.69          2.96         3.39 o
  -2  -3  13          1.87          6.34         5.59 o
  -1  -3  13         14.68          6.92         3.26 o
   0  -3  13         23.94         34.46         4.91 o
   1  -3  13        114.34        103.95        10.44 o
   2  -3  13         21.32         18.36         4.23 o
  -3  -2  13         30.03         36.41         7.80 o
  -2  -2  13         50.56         46.25         5.39 o
  -1  -2  13         13.91         21.86         4.04 o
   0  -2  13          3.93         11.96         3.52 o
   1  -2  13         10.22          9.73         3.45 o
   2  -2  13          1.81          3.69         3.01 o
  -3  -1  13         34.40         38.00         5.51 o
  -2  -1  13         56.72         70.47         6.84 o
  -1  -1  13         47.25         56.23         3.44 o
   0  -1  13         50.56         46.81         3.20 o
   1  -1  13         61.71         52.94         4.50 o
   2  -1  13         25.65         28.07         7.80 o
  -3   0  13         26.57         24.89         3.91 o
  -2   0  13          0.13         -0.79         1.77 o
  -1   0  13         61.67         57.72         3.79 o
   0   0  13          4.43          4.45         2.03 o
   1   0  13          5.45         10.49         4.06 o
   2   0  13          0.59         -3.14         3.14 o
  -3   1  13          2.61         -2.49         3.33 o
  -2   1  13          0.96         -1.75         1.75 o
  -1   1  13          3.24          4.78         1.90 o
   0   1  13         25.13         22.13         3.31 o
   1   1  13         13.21         12.76         3.44 o
  -2   2  13         34.03         32.18         3.28 o
  -1   2  13         27.20         24.34         2.81 o
   0   2  13         11.52         22.12         3.50 o
   1   2  13         41.21         48.61         4.99 o
  -2   3  13         34.43         38.52         3.19 o
  -1   3  13          1.89          3.34         2.59 o
   0   3  13          1.12          2.19         3.19 o
   1   3  13          8.52          9.98         4.55 o
  -2   4  13         18.98         15.85         3.46 o
  -1   4  13          0.74          2.74         2.08 o
   0   4  13         25.19         26.53         4.85 o
   0  -9  14         18.04         19.42         5.12 o
  -1  -8  14         32.72         50.94        14.99 o
   0  -8  14          0.25          0.09         3.40 o
   1  -8  14          0.62          5.87         4.03 o
  -2  -7  14         95.44        107.34         8.88 o
  -1  -7  14         28.95         32.32         6.46 o
   0  -7  14          8.13         -0.84         3.22 o
   1  -7  14         64.31         79.17         7.93 o
  -2  -6  14         23.74         27.80         5.24 o
  -1  -6  14          3.78          5.29         5.20 o
   0  -6  14        102.97        103.45         8.25 o
   1  -6  14         24.80          9.86         4.19 o
  -2  -5  14         22.67         24.26         4.71 o
  -1  -5  14         12.56         16.76         4.19 o
   0  -5  14         54.20         57.47         6.28 o
   1  -5  14          5.89          7.88         3.81 o
  -2  -4  14         69.83         76.87         8.75 o
  -1  -4  14         85.19         77.58         9.49 o
   0  -4  14         18.65         23.08         4.65 o
   1  -4  14          3.88          1.79         9.14 o
  -2  -3  14         29.62         32.13         8.97 o
  -1  -3  14         40.99         46.14         5.67 o
   0  -3  14          1.06         -2.40         2.40 o
   1  -3  14         10.62         23.08         4.74 o
  -2  -2  14         16.72         32.83         6.89 o
  -1  -2  14          9.02          7.61         3.22 o
   0  -2  14         43.67         42.96         6.93 o
   1  -2  14          0.15          2.48         4.25 o
  -2  -1  14         10.14         14.71         4.01 o
  -1  -1  14         33.04         33.52         8.32 o
   0  -1  14          5.12          5.91         3.29 o
   1  -1  14         49.72         52.66         5.97 o
  -2   0  14          1.15          0.78         2.66 o
  -1   0  14         27.50         30.40         4.64 o
   0   0  14         14.84         10.85         3.66 o
   1   0  14         43.63         34.92         8.40 o
  -2   1  14         37.19         34.30         3.85 o
  -1   1  14         17.38         20.37         2.90 o
   0   1  14          8.44          4.25         2.85 o
   1   1  14         27.00         24.69         5.21 o
  -2   2  14          7.25         10.54         2.98 o
  -1   2  14         11.64         10.52         2.49 o
   0   2  14         24.63         26.95        11.23 o
  -1   3  14         22.23         24.26         3.72 o
   0   3  14         13.43          8.26         3.40 o
  -1  -7  15          2.63         -3.73         3.73 o
   0  -7  15         10.34         22.44         5.12 o
  -1  -6  15         16.59         15.66         4.39 o
   0  -6  15          0.17         -0.40         5.89 o
   1  -6  15         71.27         80.82         7.94 o
  -2  -5  15         30.69         39.31         5.87 o
  -1  -5  15          7.31          5.11         5.63 o
   0  -5  15         48.77         74.52         7.31 o
   1  -5  15          6.97         11.39         4.27 o
  -2  -4  15          0.57          1.48         3.12 o
  -1  -4  15         31.11         30.24         7.62 o
   0  -4  15         46.90         58.83         6.62 o
   1  -4  15         12.69         15.37         4.35 o
  -2  -3  15         23.87         23.37         4.68 o
  -1  -3  15         32.72         37.29         5.20 o
   0  -3  15          1.27          3.75         3.44 o
   1  -3  15          4.44          2.23         5.76 o
  -2  -2  15          0.37          0.84         3.09 o
  -1  -2  15         21.59         21.41         5.16 o
   0  -2  15          1.34          4.33         4.07 o
   1  -2  15         73.39         81.95        12.82 o
  -2  -1  15          0.40         -2.39         3.12 o
  -1  -1  15         21.16         29.69         8.10 o
   0  -1  15          0.05          0.77         5.37 o
   1  -1  15         55.17         61.26        10.57 o
  -2   0  15          0.25         -2.69         2.69 o
  -1   0  15          9.91          6.11         3.06 o
   0   0  15          2.79         15.42         6.67 o
  -1   1  15         63.48         75.95         6.98 o
   0   1  15         31.21         30.50         8.32 o
  -1  -5  16         23.34         23.51        20.62 o
   0  -5  16          8.74         10.15         4.18 o
  -1  -4  16         81.73         92.49         8.30 o
   0  -4  16         18.26         19.72         4.76 o
  -1  -3  16         28.19         38.56         8.40 o
   0  -3  16         31.12         29.75         5.98 o
  -1  -2  16          5.69         -0.09         5.03 o
   0  -2  16         28.65         29.97         5.09 o
  -1  -1  16          1.30          4.17         3.27 o
                                                
